# Supplementary material for: Resveratrol inhibits bladder cancer proliferation by targeting the AURKA/STAT3 axis: From computational analysis to experimental validation
Source: PLoS One. 2026 Jan 30;21(1):e0342162. doi: 10.1371/journal.pone.0342162 (PMC12857983; doi:10.1371/journal.pone.0342162)
Supplement: S1 Appendix — (XLSX) [file pone.0342162.s010.xlsx]

## Sheet: Sheet1
logFC	AveExpr	t	P.Value	adj.P.Val	B
HSPB8	-4883.45	2596.51	-8.93808	4.47e-10	2.46e-07	-3.87006
MYLK	-17667.2	9059.98	-8.3027	2.28e-09	6.27e-07	-3.903
AURKA	132.121	92.6341	7.31052	3.21e-08	5.75e-06	-3.964
NPR1	-113.25	80.6068	-7.09473	5.79e-08	5.75e-06	-3.979
EPHA3	-159.152	102.914	-7.07229	6.16e-08	5.75e-06	-3.9806
PRKCB	-206.279	149.923	-7.06601	6.27e-08	5.75e-06	-3.98105
PLK4	109.425	78.4685	6.96233	8.34e-08	6.37e-06	-3.98854
NEK2	188.381	115.254	6.9246	9.26e-08	6.37e-06	-3.99131
BUB1	194.019	124.188	6.78337	1.37e-07	8.37e-06	-4.00185
BUB1B	280.255	173.161	6.5971	2.3e-07	1.27e-05	-4.01622
EIF2AK1	286.13	343.685	6.55299	2.61e-07	1.3e-05	-4.0197
FGFR1	-463.3	333.649	-6.35407	4.55e-07	1.97e-05	-4.03578
TYK2	139.722	165.679	6.34598	4.66e-07	1.97e-05	-4.03645
CDC42BPA	-514.54	450.026	-6.21154	6.81e-07	2.68e-05	-4.04769
PRKG1	-236.123	131.504	-6.14574	8.2e-07	3.01e-05	-4.0533
TTK	290.925	171.846	6.04528	1.09e-06	3.75e-05	-4.06199
CDK1	584.751	343	5.96698	1.36e-06	4.17e-05	-4.06889
CSNK1G2	146.885	185.42	5.96384	1.37e-06	4.17e-05	-4.06917
SPEG	-235.43	134.693	-5.94736	1.44e-06	4.17e-05	-4.07063
HIPK3	-1045.27	1014.35	-5.92062	1.55e-06	4.28e-05	-4.07302
VRK1	239.644	272.302	5.90304	1.63e-06	4.28e-05	-4.07459
TIE1	-70.7554	59.7955	-5.87235	1.78e-06	4.37e-05	-4.07736
ROR2	-181.547	133.921	-5.86367	1.83e-06	4.37e-05	-4.07814
MAPK13	399.156	346.141	5.78837	2.27e-06	5.19e-05	-4.08499
HUS1	185.93	375.663	5.71358	2.81e-06	6.17e-05	-4.0919
ZAK	-484.985	316.392	-5.69834	2.93e-06	6.2e-05	-4.09331
CDC7	96.8425	74.1909	5.64345	3.43e-06	6.98e-05	-4.09845
GRK5	-180.871	156.467	-5.58365	4.07e-06	7.97e-05	-4.10411
DDR2	-854.984	563.563	-5.57027	4.22e-06	7.97e-05	-4.10538
ROR1	-167.842	113.001	-5.56032	4.35e-06	7.97e-05	-4.10633
CHEK1	161.247	115.024	5.53915	4.62e-06	8.19e-05	-4.10835
STK40	-413.5	529.88	-5.5116	5e-06	8.59e-05	-4.111
CDKL1	-106.976	83.6437	-5.46719	5.67e-06	9.42e-05	-4.11529
PLK1	304.866	181.231	5.4581	5.82e-06	9.42e-05	-4.11617
ILK	-914.508	624.605	-5.42037	6.49e-06	0.000101953	-4.11985
BMPR1A	-631.979	736.5	-5.40099	6.86e-06	0.00010197	-4.12174
SIK2	-202.653	398.755	-5.40091	6.86e-06	0.00010197	-4.12175
CHEK2	90.2787	97.1463	5.38256	7.23e-06	0.000104642	-4.12355
AKT3	-972.161	827.822	-5.32257	8.59e-06	0.000121076	-4.12949
LATS2	-311.467	400.004	-5.29994	9.16e-06	0.000125954	-4.13174
SGK196	229.547	225.232	5.27522	9.83e-06	0.0001319	-4.13421
ROCK1	-1151.61	1559.19	-5.23002	1.12e-05	0.000146558	-4.13875
STK39	-264.881	307.938	-5.20017	1.22e-05	0.000155932	-4.14177
ROCK2	-1206.92	1365.8	-5.17113	1.32e-05	0.000165608	-4.14472
PRKAA2	-152.707	97.9206	-5.14858	1.41e-05	0.000172729	-4.14702
TESK1	-139.431	143.564	-5.13024	1.49e-05	0.000177369	-4.1489
AURKB	444.205	251.226	5.12415	1.52e-05	0.000177369	-4.14952
TTN	-64.3435	47.054	-5.06997	1.77e-05	0.000198685	-4.15511
ABL1	-338.231	319.155	-5.06612	1.79e-05	0.000198685	-4.1555
PRKACB	-514.062	452.631	-5.06291	1.81e-05	0.000198685	-4.15584
KIT	-131.698	96.3351	-5.01849	2.05e-05	0.000221205	-4.16045
ATR	216.167	303.092	5.00921	2.11e-05	0.000222796	-4.16142
SRPK3	-59.5748	42.2564	-4.98705	2.24e-05	0.0002329	-4.16374
MASTL	57.0147	69.513	4.92678	2.67e-05	0.000262932	-4.17008
POS_B	3330.73	6667.56	4.92588	2.67e-05	0.000262932	-4.17018
CDK12	122.364	265.008	4.92541	2.68e-05	0.000262932	-4.17023
PKDCC	-445.411	260.102	-4.90852	2.81e-05	0.000271102	-4.17202
EPHA7	-305.123	175.24	-4.80834	3.74e-05	0.000354746	-4.18271
PGK1	2657.21	3465.73	4.73874	4.56e-05	0.000425357	-4.19024
POS_A	6822.43	19196.7	4.68441	5.33e-05	0.000488333	-4.19616
PAK4	246.538	260.523	4.67635	5.45e-05	0.00049148	-4.19704
CIT	79.1722	59.801	4.66699	5.6e-05	0.000496629	-4.19807
RPS6KA1	144.707	140.145	4.58503	7.07e-05	0.000617109	-4.2071
ALPK3	-61.5666	48.9804	-4.44559	0.00010499	0.000902259	-4.22269
NEK6	-52.5178	51.5508	-4.40711	0.00011707	0.000990589	-4.22704
PRKD1	-156.428	164.622	-4.33324	0.000144225	0.00120188	-4.23545
PRKCA	-141.73	131.411	-4.31634	0.000151266	0.00124174	-4.23738
PKMYT1	93.5854	66.6274	4.30969	0.000154124	0.00124659	-4.23814
STK33	-32.3153	26.5856	-4.18653	0.000217878	0.00173671	-4.25234
CDK2	167.153	185.547	4.14699	0.000243396	0.00191239	-4.25693
DCLK1	-58.4555	46.3859	-4.12441	0.000259262	0.00200837	-4.25956
PEAK1	-162.187	223.077	-4.09802	0.000279099	0.00213201	-4.26265
STK32B	-32.2924	25.2337	-4.07892	0.000294374	0.00219734	-4.26489
MARK2	425.892	644.191	4.07738	0.000295643	0.00219734	-4.26507
NPR2	-78.8232	85.3158	-4.05312	0.000316318	0.00231966	-4.26791
RPS6KA4	320.884	414.688	4.03595	0.000331803	0.00240121	-4.26993
HIPK1	-100.835	207.989	-4.00716	0.000359463	0.0025676	-4.27332
TBRG4	139.905	239.175	3.9865	0.000380681	0.00268429	-4.27576
FYN	-308.594	431.356	-3.92689	0.000449029	0.00310618	-4.28282
NEK7	-571.526	824.893	-3.92466	0.000451808	0.00310618	-4.28309
MAPK4	-36.5295	29.0411	-3.90406	0.000478265	0.00324748	-4.28553
PINK1	-232.362	314.454	-3.87782	0.000514188	0.00344882	-4.28866
CSNK1G1	109.7	169.027	3.83417	0.000579842	0.00380956	-4.29387
PDK1	140.521	193.489	3.83293	0.000581823	0.00380956	-4.29401
TTBK2	-56.4301	125.975	-3.78725	0.000659526	0.00426752	-4.29948
PDK4	-3358.73	1913.81	-3.76469	0.000701548	0.00448665	-4.30219
CAMK2G	-932.71	1186.38	-3.73969	0.000751171	0.00474879	-4.30519
EPHB4	146.481	160.394	3.72249	0.000787271	0.00492045	-4.30726
GSG2	45.9179	41.1438	3.70158	0.000833449	0.00515053	-4.30978
MAPKAPK5	270.58	540.85	3.69161	0.000856385	0.00523346	-4.31098
SMG1	302.67	613.844	3.66821	0.000912635	0.00551593	-4.3138
TRRAP	362.604	698.906	3.64985	0.000959265	0.00573474	-4.31602
MAP2K2	411.729	887.913	3.63781	0.000991078	0.00581149	-4.31747
DDR1	768.338	761.165	3.63701	0.000993236	0.00581149	-4.31757
CAMK1	-100.679	122.465	-3.63111	0.00100925	0.00584303	-4.31828
PXK	-67.9283	83.6833	-3.58632	0.00113914	0.00652634	-4.3237
PRKCI	240.71	451.016	3.5665	0.00120167	0.00681361	-4.32611
ADCK3	-75.1522	104.639	-3.53108	0.00132182	0.00741835	-4.3304
TYRO3	46.9809	47.5321	3.49292	0.00146418	0.00813431	-4.33504
CDK10	130.013	207.001	3.48621	0.00149072	0.00819894	-4.33585
GSK3A	633.023	1138.69	3.47754	0.00152566	0.00830804	-4.33691
YES1	236.092	573.522	3.47263	0.00154583	0.00833533	-4.33751
CSK	252.164	294.813	3.46266	0.00158753	0.0084771	-4.33872
MAPK9	-156.849	282.062	-3.42355	0.00176185	0.00929859	-4.34348
TEK	-23.4715	22.1964	-3.42072	0.00177519	0.00929859	-4.34382
NRK	-30.1019	26.0026	-3.41438	0.00180534	0.00936735	-4.3446
TGFBR2	-362.758	419.547	-3.37498	0.00200414	0.0102366	-4.3494
GAPDH	3357.18	11084.8	3.37386	0.0020101	0.0102366	-4.34953
LIMK1	76.2925	98.2004	3.37019	0.00202971	0.0102416	-4.34998
ADRBK1	199.229	396.097	3.36456	0.00206013	0.0102486	-4.35066
RIPK2	185.848	233.617	3.36038	0.00208303	0.0102486	-4.35117
EPHA6	-29.4437	23.8093	-3.35418	0.00211744	0.0102486	-4.35193
SIK3	-55.0518	85.1839	-3.35324	0.0021227	0.0102486	-4.35205
NEK3	-36.4544	62.5702	-3.35296	0.00212426	0.0102486	-4.35208
FASTKD1	131.803	220.885	3.3295	0.00225987	0.0108081	-4.35494
CDK18	78.4369	77.4628	3.32206	0.00230455	0.0109268	-4.35585
NEK9	-101.599	262.712	-3.31002	0.00237873	0.0111821	-4.35732
PRKD2	94.125	167.609	3.3019	0.00243003	0.0113264	-4.35831
MARK3	264.11	515.881	3.27204	0.00262792	0.0121459	-4.36195
ADCK2	81.2129	143.07	3.26292	0.00269142	0.0123357	-4.36306
PDK2	-234.702	406.726	-3.23282	0.00291146	0.0132339	-4.36673
STK35	64.3904	102.873	3.21279	0.00306733	0.0138281	-4.36918
PNCK	-166.977	150.137	-3.20521	0.00312842	0.0139889	-4.3701
SRPK1	403.846	593.542	3.18196	0.00332296	0.0145767	-4.37293
PHKG1	-51.4864	52.3997	-3.18094	0.00333174	0.0145767	-4.37306
DYRK1B	51.0377	76.7752	3.17953	0.00334393	0.0145767	-4.37323
MAP3K11	61.2428	96.7252	3.17701	0.00336588	0.0145767	-4.37354
CDK20	-24.957	30.3401	-3.14689	0.00363844	0.0156339	-4.37721
TLK1	-125.786	195.705	-3.14257	0.0036792	0.0156865	-4.37774
CDK8	-191.966	279.615	-3.13859	0.00371716	0.0157265	-4.37822
MST4	-205.522	241.073	-3.11671	0.00393262	0.016511	-4.38089
CDKL3	-43.5524	66.3712	-3.11357	0.00396443	0.0165185	-4.38127
FES	-41.4498	69.8855	-3.09277	0.00418194	0.0172937	-4.3838
DCLK2	-45.361	57.4209	-3.08332	0.00428438	0.0175852	-4.38495
PRKCZ	57.7249	62.3467	3.03617	0.0048324	0.0196876	-4.39069
ADCK5	43.3272	77.233	2.98957	0.005439	0.021996	-4.39634
PRKDC	2246.11	1887.72	2.98608	0.00548711	0.0220285	-4.39677
BMPR2	-196.462	477.989	-2.97618	0.00562619	0.0223047	-4.39797
RIPK4	204.396	181.942	2.97542	0.00563701	0.0223047	-4.39806
FASTKD3	53.4234	75.5056	2.95962	0.00586611	0.0230454	-4.39997
PBK	113.251	80.1868	2.95306	0.00596385	0.0232632	-4.40077
PRKX	47.7664	61.5147	2.92563	0.00638923	0.024747	-4.40409
PHKG2	137.694	235.208	2.92173	0.00645199	0.0248153	-4.40456
ERBB3	157.102	149.332	2.91818	0.00650964	0.0248632	-4.40499
POS_C	656.117	1690.41	2.90595	0.0067119	0.0254589	-4.40647
SGK223	41.9013	47.6722	2.89423	0.00691133	0.0260358	-4.40788
SRPK2	138.16	448.441	2.88983	0.00698763	0.0261442	-4.40841
MAP4K5	267.202	709.346	2.88465	0.00707835	0.0261924	-4.40904
DYRK2	113.431	253.855	2.88367	0.00709576	0.0261924	-4.40916
SNRK	-85.7762	215.177	-2.87909	0.00717711	0.0263161	-4.40971
EPHA4	181.851	177.394	2.86827	0.00737292	0.026855	-4.41101
PTK7	76.9568	74.1688	2.86392	0.00745307	0.0269684	-4.41154
GUSB	98.4555	160.912	2.8589	0.00754666	0.0271285	-4.41214
MTOR	79.7743	251.54	2.85163	0.00768402	0.0274429	-4.41302
ACVRL1	-71.6686	135.611	-2.84771	0.00775903	0.027532	-4.41349
AKT2	229.553	654.879	2.84501	0.00781125	0.0275396	-4.41381
PRPF4B	507.776	1074.18	2.84223	0.00786515	0.0275531	-4.41415
BLK	-21.9591	28.9746	-2.83871	0.00793408	0.0276186	-4.41457
HPRT1	198.044	350.124	2.82709	0.00816534	0.0282449	-4.41597
ULK3	174.03	317.346	2.81953	0.00831929	0.0285976	-4.41688
VRK2	188.437	288.033	2.81504	0.00841184	0.0287361	-4.41742
DMPK	-437.997	411.346	-2.78023	0.00916393	0.0311121	-4.42159
INSR	-179.827	450.342	-2.77589	0.00926197	0.031252	-4.42211
NEK11	47.4106	83.2605	2.77253	0.00933857	0.0313184	-4.42251
SYK	195.957	233.214	2.75863	0.00966191	0.0322064	-4.42418
CDK5	78.351	96.2019	2.74214	0.0100587	0.0333271	-4.42615
MINK1	234.652	490.134	2.73534	0.0102268	0.0335747	-4.42696
GSK3B	260.624	705.603	2.73419	0.0102555	0.0335747	-4.4271
BRD2	319.019	818.607	2.72209	0.0105618	0.0343727	-4.42854
EPHA1	83.9703	87.1803	2.70934	0.0108941	0.0351117	-4.43006
TRIM24	260.58	276.34	2.70849	0.0109166	0.0351117	-4.43016
NLK	38.6325	72.5488	2.69073	0.011396	0.0362479	-4.43227
TRIO	496.92	943.854	2.69053	0.0114016	0.0362479	-4.4323
CLK2	204.816	416.553	2.6742	0.0118604	0.0374896	-4.43424
NTRK2	-95.184	92.19	-2.66771	0.012047	0.0378621	-4.435
MUSK	-34.2047	26.1898	-2.65613	0.0123877	0.0387115	-4.43638
ERBB2	1054.47	976.221	2.63506	0.01303	0.0404887	-4.43887
RAF1	-113.054	327.172	-2.61893	0.0135424	0.0418445	-4.44077
MAPK6	238.024	408.995	2.59622	0.0142957	0.0439254	-4.44345
MAST2	-118.577	281.739	-2.58396	0.0147182	0.0449723	-4.44489
TNIK	-108.445	190.393	-2.55527	0.0157526	0.0478669	-4.44825
GRK6	209.074	481.538	2.53919	0.0163613	0.0494436	-4.45014
