# Supplementary material for: Resveratrol inhibits bladder cancer proliferation by targeting the AURKA/STAT3 axis: From computational analysis to experimental validation
Source: PLoS One. 2026 Jan 30;21(1):e0342162. doi: 10.1371/journal.pone.0342162 (PMC12857983; doi:10.1371/journal.pone.0342162)
Supplement: S2 Appendix — (XLSX) [file pone.0342162.s011.xlsx]

## Sheet: Sheet1
Mixture	B cells naive	B cells memory	Plasma cells	T cells CD8	T cells CD4 naive	T cells CD4 memory resting	T cells CD4 memory activated	T cells follicular helper	T cells regulatory (Tregs)	T cells gamma delta	NK cells resting	NK cells activated	Monocytes	Macrophages M0	Macrophages M1	Macrophages M2	Dendritic cells resting	Dendritic cells activated	Mast cells resting	Mast cells activated	Eosinophils	Neutrophils	P-value	Correlation	RMSE
TCGA-CU-A0YN-11A-11R-A10U-07	0.059718	0	0.00162582	0.0368276	0	0.253791	0	0.0363918	0.000593464	0	0	0.0509294	0.0288086	0	0.00933654	0.314643	0.00123215	0	0.206103	0	0	0	0.12	0.105916	1.04584
TCGA-BT-A20W-11A-11R-A14Y-07	0.039274	0	0.0139007	0.242798	0	0.1497	0	0.0500625	0.0552894	0.0458684	0	0.0758285	0.0142189	0.00202426	0.0564772	0.0892588	0.0443304	0.0109214	0.110048	0	0	0	0.02	0.257575	0.992494
TCGA-GD-A3OQ-11A-21R-A220-07	0.0474387	0	0	0.225556	0	0.216292	0	0	0.0215487	0	0	0.00954875	0.00892464	0	0.0150669	0.16078	0.132597	0	0.0851683	0.0407083	0.0286753	0.00769595	0.32	0.0418319	1.07148
TCGA-BL-A13J-11A-13R-A10U-07	0.0834298	0	0	0	0	0.302722	0	0.00361981	0	0	0.00995264	0.0598269	0.0502138	0	0	0.246599	0	0	0.20307	0	0	0.0405659	0.09	0.124536	1.03641
TCGA-K4-A54R-11A-11R-A26T-07	0	0	0.00232184	0.291838	0	0.17428	0.120502	0	0	0	0.0586351	0	0.00813743	0	0.00695877	0.0839854	0.0180284	0.0751504	0.0428543	0.10232	0.0145939	0.000395087	0.25	0.0540138	1.08979
TCGA-BT-A20N-11A-11R-A14Y-07	0.155908	0	0	0.0243848	0	0.186522	0.00297862	0.0325774	0.00516858	0	0	0	0.0984096	0	0.0126439	0.251381	0.041622	0.00792194	0.109748	0.0159385	0	0.0547964	0.2	0.074705	1.04976
TCGA-BT-A20Q-11A-11R-A14Y-07	0.0711072	0	0	0.0149512	0	0.123846	0	0	0	0	0	0.0606549	0.0315039	0	0.00643859	0.277955	0.100635	0	0.312908	0	0	0	0.15	0.0960137	1.05982
TCGA-BT-A2LA-11A-11R-A18C-07	0	0	0	0.273505	0	0.176475	0.0288169	0	0	0.161601	0	0.0132628	0	0	0.00930381	0.143597	0.0528169	0.0248389	0	0.106243	0.0095396	0	0.16	0.0888637	1.0894
TCGA-GC-A3BM-11A-11R-A22U-07	0.063868	0	0.0106465	0.147199	0	0.170198	0	0.0340428	0	0	0	0.0759932	0.0312433	0	0.00394747	0.0350992	0	0.0119324	0	0.395703	0.0201271	0	0.32	0.0416168	1.16399
TCGA-CU-A0YR-11A-13R-A10U-07	0.244645	0	0.108137	0.123676	0	0.14051	0	0.0689068	0.0176123	0	0	0.0671025	0.00050477	0.0118381	0.0342144	0.0786873	0	0	0.103607	0.000558561	0	0	0.03	0.196607	1.00595
TCGA-2F-A9KT-01A-11R-A38B-07	0	0.00309844	0.00777676	0.102736	0	0.171448	0	0.0456312	0.0739891	0	0.0581674	0	0.0627026	0.257354	0	0.0274571	0	0.0054814	0	0.108099	0.0447389	0.0313209	0.25	0.0538359	1.0834
TCGA-XF-AAMJ-01A-11R-A42T-07	0.00447726	0	0.174495	0.0767033	0	0.0980255	0	0	0.0721619	0	0	0.0585952	0	0.282611	0.0568302	0.0784769	0	0	0.0836921	0	0	0.0139316	0.04	0.154903	1.02497
TCGA-GU-A763-01A-11R-A32O-07	0	0.000798077	0.0402021	0.176174	0	0.17423	0	0.179787	0.0350305	0.045109	0	0.0523283	0	0	0.032014	0.0834656	0.103753	0.0712907	0.0058182	0	0	0	0.2	0.0751117	1.07804
TCGA-FD-A3B7-01A-31R-A20F-07	0	0	0.0383854	0.294928	0	0.018126	0.131573	0.000406497	0	0.0262464	0	0	0	0.226015	0.139958	0.105946	0	0	0.0155256	0	0	0.00288987	0	0.586168	0.814098
TCGA-FD-A5C0-01A-11R-A28M-07	0.010567	0	0	0.162638	0	0.228814	0	0.0652905	0.0126766	0	0.000390421	0	0.0562608	0.112245	0.0417473	0.173181	0	0	0.0108073	0.111227	0	0.0141559	0.15	0.0944391	1.05874
TCGA-FD-A5BS-01A-21R-A26T-07	0	0.00199092	0.148644	0.241134	0	0.0734884	0.031188	0.0200961	0.0655774	0	0.0378572	0.0462366	0.0124227	0.118063	0.11579	0.0685939	0.00299928	0	0.0159197	0	0	0	0	0.526709	0.851807
TCGA-CU-A0YN-01A-21R-A10U-07	0.0055792	0	0.0907422	0.0467318	0	0.22867	0	0	0.0139008	0	0.0377534	0	0	0.284443	0.0239239	0.0773074	0.0601223	0.00836573	0	0.0969839	0	0.0254755	0.01	0.287756	0.973335
TCGA-CF-A9FL-01A-11R-A38B-07	0.00289684	0	0.239005	0.0298896	0	0.0662408	0	0.055389	0.0154553	0	0	0.0599846	0.0100353	0.0511891	0.0323475	0.253167	0.106021	0.0118606	0.0647239	0	0.00179391	0	0.86	-0.0240167	1.07432
TCGA-CF-A9FM-01A-11R-A38B-07	0	0	0	0.0895562	0	0.126814	0	0.0263146	0.118456	0	0	0.0708856	0.0156415	0.0315306	0.0400069	0.0962385	0.0814447	0.184902	0	0.0790387	0	0.0391716	0.28	0.0480961	1.0828
TCGA-G2-AA3D-01A-11R-A39I-07	0.0105065	0.184769	0.0361549	0.169191	0	0.0654016	0	0.000300765	0.186471	0	0.0192344	0.0178331	0.0225359	0.00545995	0	0.0950393	0	0.157967	0.0250205	0	0	0.0041158	0.8	-0.0202874	1.09704
TCGA-MV-A51V-01A-11R-A26T-07	0.070831	0	0	0	0	0.432013	0	0.141303	0	0	0	0.0623729	0.00551826	0	0.0386273	0.0945802	0	0.0683612	0	0.0863933	0	0	0.56	0.0149677	1.10725
TCGA-DK-A3X2-01A-11R-A22U-07	0	0.00298739	0.0730682	0.22379	0	0.0781779	0	0.0797679	0.0738109	0	0	0	0.0238585	0.146871	0	0.116098	0	0.160966	0.0109542	0	0.000811047	0.00883918	0.72	-0.0135937	1.09902
TCGA-BL-A13J-01B-04R-A277-07	0.0810543	0	0.0247878	0.00349647	0.0466157	0.198725	0.0255848	0.0441834	0	0	0.0213528	0	0.00288976	0.0196614	0.0654313	0.262596	0	0.0778699	0.047062	0	0.078689	0	0.55	0.0164302	1.07189
TCGA-XF-A9SK-01A-11R-A42T-07	0	0	0.0565235	0.0612666	0	0.203874	0	0.0130549	0.101051	0	0	0.0682051	0.0199111	0.017508	0.0926978	0.217745	0.0393744	0.0418345	0.064999	0	0	0.00195439	0.02	0.240386	0.987547
TCGA-DK-A1AD-01A-11R-A13Y-07	0.0355568	0	0.017835	0.175014	0	0	0.0979563	0.0232936	0.077815	0.0124921	0	0.0272433	0.0172752	0.0438693	0.18547	0.137347	0.0432167	0.0157853	0.0898311	0	0	0	0.04	0.159684	1.03487
TCGA-BT-A20Q-01A-11R-A14Y-07	0	0	0.181218	0.133207	0	0.0444121	0.0731358	0.0632918	0.0533126	0.0360226	0	0.0218254	0.00205533	0.0014533	0.086547	0.116905	0.121807	0.0177108	0.0470962	0	0	0	0.02	0.239863	0.979641
TCGA-CU-A0YR-01A-12R-A10U-07	0.0644473	0	0.0691743	0.061647	0	0	0.0725314	0.0387379	0.0121451	0	0	0.029696	0	0.368924	0.0548508	0.136492	0.047009	0.0194497	0.0246002	0	0	0.000295306	0.03	0.198992	1.02536
TCGA-SY-A9G5-01A-11R-A38B-07	0	0	0.0317961	0.190053	0	0.0279213	0.0191451	0.129959	0.0297475	0.0146097	0.0196565	0.0367619	0	0.0557683	0	0.182082	0.000590336	0.205386	0.0565233	0	0	0	0	0.398588	0.917711
TCGA-4Z-AA84-01A-11R-A39I-07	0.0754218	0	0.230226	0.0456835	0	0.0909597	0	0.051702	0.0275357	0	0.0267867	0.0100681	0	0.2973	0.0319951	0.0741408	0	0.0190888	0	0.0190922	0	0	0.19	0.0774712	1.05564
TCGA-4Z-AA7Q-01A-11R-A39I-07	0.0149574	0	0.104793	0.282255	0	0	0.0248968	0.0682452	0.0212716	0	0	0.0658911	0.0153362	0.0644625	0.190723	0.0891873	0.00721281	0.0215896	0.0274304	0	0	0.00174773	0	0.455206	0.891717
TCGA-FD-A5BT-01A-11R-A26T-07	0.00893442	0	0.0193343	0.232136	0	0.0137633	0.0551213	0.0498739	0.014332	0.00160396	0	0.109237	0	0.0455035	0.115966	0.251495	0.00772227	0	0.0655957	0	0	0.00938047	0	0.532129	0.847342
TCGA-CF-A27C-01A-11R-A16R-07	0	0	0.0714876	0.146369	0	0.250767	0	0.0901886	0.149259	0	0.0100984	0.0332401	0.0279551	0	0	0.0297434	0.133532	0.0451011	0.00217042	0	0	0.0100891	0.59	0.0049602	1.105
TCGA-E7-A6MF-01A-12R-A32O-07	0.0505481	0	0.000607923	0.110415	0	0.264922	0	0.0918101	0.0561115	0	0	0.0497267	0.115937	0	0.0254925	0.124397	0.0460505	0.0300943	0.0317289	0	0	0.00215933	0.19	0.0770193	1.06141
TCGA-XF-A8HD-01A-11R-A36F-07	0.0167996	0	0.0528017	0.220107	0	0	0.138751	0.0628074	0	0	0.00282713	0.0983539	0.0122594	0.00481051	0.0524924	0.0838829	0	0.159652	0.088559	0	0	0.00589606	0	0.425856	0.904892
TCGA-GV-A3JX-01A-11R-A20F-07	0	0	0	0.210047	0	0.122308	0.0261618	0.110037	0.000189316	0	0.0193879	0.035359	0.00187727	0.0250196	0.140481	0.225181	0.0205661	0.0420761	0.014487	0	0.00682253	0	0.02	0.246001	1.00054
TCGA-XF-A9SP-01A-11R-A39I-07	0.0467894	0	0.191244	0.103639	0	0.0467046	0	0	0.0154592	0.0152031	0	0.0337442	0.0216473	0.00809289	0.0619876	0.236935	0.0105063	0.0187333	0.189314	0	0	0	0.09	0.119371	1.02499
TCGA-DK-A3IK-01A-32R-A21D-07	0.104614	0	0.258377	0.0851007	0	0.072463	0	0.00296572	0.0594781	0	0	0.0583245	0	0.140084	0.108359	0.065146	0	0.0039101	0.0411782	0	0	0	0.65	-0.00164507	1.07536
TCGA-HQ-A5NE-01A-12R-A28M-07	0.00949678	0	0	0.036733	0	0.177617	0.006605	0.0648059	0.00875666	0	0.0786379	0	0	0.229837	0.00333931	0.0397827	0	0.183803	0	0.160586	0	0	0.06	0.13608	1.05608
TCGA-CF-A47S-01A-11R-A23W-07	0.000380835	0.00740369	0	0.0998499	0	0.105246	0	0.058702	0.221524	0	0	0.09097	0.040195	0.0570309	0.0796822	0	0.0746857	0.115647	0	0.0398085	0.00887365	0	0.12	0.102947	1.06747
TCGA-FD-A6TK-01A-42R-A33J-07	0.0172644	0	0.0060055	0.155911	0	0.0901702	0.137749	0.0624248	0	0	0	0.0355296	0	0	0.140393	0.24993	0.00807513	0.0208628	0.07204	0	0	0.00364515	0	0.368355	0.932913
TCGA-E7-A5KF-01A-11R-A28M-07	0	0	0.00414846	0.011062	0	0.225386	0	0.0885704	0.214054	0	0.0237675	0	0.00689258	0.00732522	0.00062666	0.133073	0	0.190026	0	0.0819595	0.013109	0	0.58	0.008004	1.10026
TCGA-UY-A78L-01A-12R-A33J-07	0	0	0.0152473	0.0246592	0	0.138823	0	0.0351353	0.0216499	0	0	0.0368112	0	0.317181	0.0431346	0.192348	0.039002	0.0286593	0.00546737	0	0	0.101882	0.19	0.0816436	1.09337
TCGA-S5-A6DX-01A-11R-A31N-07	0.0186683	0	0.172137	0.147448	0	0.0135014	0.0253034	0.0196076	0.157725	0	0.00482386	0.0155957	0.00440446	0.114312	0.103686	0.148165	0	0.00485565	0.0497665	0	0	0	0.6	0.00391662	1.07464
TCGA-G2-A2EK-01A-22R-A18C-07	0.0142561	0.120901	0.0471165	0.0489789	0.00451507	0.255664	0.0023196	0	0.130794	0	0	0.0574815	0.0124347	0.0529493	0	0.0529817	0.0480374	0.0736298	0.0779405	0	0	0	0.09	0.119225	1.0345
TCGA-DK-A1A5-01A-11R-A13Y-07	0	0	0.00518971	0.114508	0	0.0746136	0.0061719	0.0894276	0.0181074	0	0.00304828	0.0324332	0.00248104	0.25963	0.0237527	0.114421	0.0871118	0.105242	0.0638617	0	0	0	0.04	0.159134	1.03337
TCGA-E7-A7DV-01A-11R-A33J-07	0	0	0	0.0362709	0	0.166931	0.0227571	0	0	0	0.0265689	0.00226737	0.0858014	0.196037	0.079552	0.376565	0	0	0	0.0072502	0	0	0	0.355164	0.948697
TCGA-CF-A47Y-01A-11R-A23W-07	0.020778	0	0	0.125992	0	0.187539	0	0.0268096	0.188934	0.00949023	0.0227737	0	0.0329005	0.0282341	0.0242975	0.139052	0.0688904	0	0.103734	0	0.0205755	0	0.54	0.019457	1.07962
TCGA-CF-A3MI-01A-11R-A20F-07	0	0	0.0662319	0.182122	0.000318487	0.0951819	0	0	0.0893647	0	0	0.0488031	0.015138	0.138123	0.00341547	0.180904	0.0342119	0.0776257	0.0667814	0	0	0.00177789	0.51	0.021341	1.07628
TCGA-G2-A2EL-01A-12R-A18C-07	0.099797	0	0.00122423	0.0995982	0	0	0.0546576	0.153507	0	0	0	0.110351	0	0.218026	0.125772	0	0.0662057	0	0.0708609	0	0	0	0.96	-0.0460527	1.12354
TCGA-DK-AA6L-01A-11R-A39I-07	0	0.00800295	0.0044908	0.0535534	0	0.141651	0	0.0194558	0.0870625	0	0	0.0647834	0.00506467	0.19106	0.0377152	0.0686667	0.271353	0	0.0412902	0	0	0.00585011	0.02	0.261916	0.983678
TCGA-XF-A9T4-01A-11R-A39I-07	0	0	0.051063	0.100268	0	0.210558	0	0.0420823	0	0	0	0.0722411	0	0.14269	0.134314	0.109666	0.0664651	0.00662679	0	0.034041	0.017987	0.0119974	0.02	0.231044	1.00124
TCGA-K4-A6MB-01A-11R-A31N-07	0.0242772	0	0.00195888	0.0307718	0	0.0592658	0	0.0409118	0.0644952	0	0.007035	0	0	0.548218	0	0.173324	0	0.023731	0.000666542	0.0253442	0	0	0.19	0.0791842	1.15263
TCGA-UY-A8OB-01A-12R-A42T-07	0	0	0.00491788	0.202464	0	0.163868	0.144642	0	0	0	0.0870622	0.0639786	0.0183663	0.0994956	0.0290081	0.082214	0.0122593	0.0674658	0.0242581	0	0	0	0.04	0.157137	1.04423
TCGA-ZF-A9R5-01A-12R-A42T-07	0	0	0.131569	0.166479	0	0.206107	0	0.0731418	0.0942004	0	0	0.0613454	0.00976659	0.0267924	0.0412852	0.0883564	0.040556	0	0.0604009	0	0	0	0.2	0.0736805	1.06158
TCGA-CU-A3KJ-01A-11R-A21D-07	0	0	0	0.0535383	0	0.315413	0.0486081	0.0486024	0.00261239	0	0.0254971	0.00991354	0.00619421	0.157659	0.0791812	0.0792336	0.0302822	0.0346603	0	0.0863193	0	0.0222853	0.32	0.0422319	1.08275
TCGA-DK-AA6S-01A-21R-A39I-07	0	0	0.00858018	0.0849065	0	0.196753	0.0677504	0.0812886	0.0593491	0	0	0.00980308	0	0.113361	0.184062	0.123859	0.0410101	0	0.0292774	0	0	0	0	0.442942	0.896994
TCGA-E7-A85H-01A-11R-A352-07	0.0120785	0	0.0912821	0.163522	0	0	0.058454	0.063106	0.110365	0	0	0.0667213	0.00586146	0.0875889	0.0918889	0.0760738	0.116647	0.000400762	0.0560104	0	0	0	0.12	0.1007	1.04055
TCGA-G2-AA3C-01A-21R-A39I-07	0	0	0.00180784	0.0676859	0	0.11577	0.013913	0	0	0	0.0131113	0.0245654	0.207978	0	0.00888987	0.518291	0	0	0.0279872	0	0	0	0.36	0.0378587	1.10954
TCGA-E7-A8O8-01A-11R-A36F-07	0	0.00247772	0	0.0851637	0	0.248703	0	0.0604059	0.032149	0	0	0.0696619	0	0.220775	0.0149543	0.110241	0.0559966	0.0492621	0.0502093	0	0	0	0.2	0.0740881	1.0713
TCGA-XF-A9SM-01A-11R-A42T-07	0.00604305	0	0.0139258	0.202876	0	0.0330026	0.179373	0.0440683	0.0295855	0.00460933	0.0524526	0	0.03053	0.105013	0.0786828	0.189167	0.00270921	0	0.0279617	0	0	0	0	0.439111	0.897634
TCGA-DK-A3IN-01A-11R-A20F-07	0.0512912	0	0.0642227	0.108502	0	0.0977828	0.029853	0.0397434	0.0449334	0	0	0.0269991	0.000693429	0.110811	0.053007	0.295279	0.0403369	0	0.0190027	0	0	0.0175424	0.02	0.250447	0.982337
TCGA-PQ-A6FI-01A-11R-A31N-07	0	0	0.00946972	0.127617	0	0.131062	0.0801592	0.0750002	0	0	0.0464157	0.0435859	0.0709273	0.059944	0.0194824	0.0433759	0	0.235467	0.0574932	0	0	0	0.1	0.11556	1.05295
TCGA-FJ-A3Z7-01A-12R-A23N-07	0.11211	0	0.036262	0.127391	0	0.260683	0	0.0360699	0.0257549	0	0.0455103	0	0.00722421	0.0651539	0.149833	0.0758361	0	0.00953782	0	0.0486343	0	0	0.59	0.0052923	1.10641
TCGA-XF-A8HC-01A-11R-A36F-07	0.000131891	0	0.0652569	0.0739542	0	0.175324	0	0.0460248	0.00339163	0.0945784	0.0171954	0	0	0.209978	0	0.0829005	0	0.0208636	0.181672	0	0	0.0287277	0.87	-0.0262747	1.1009
TCGA-ZF-AA4W-01A-12R-A38B-07	0.028064	0	0.0344636	0.0523652	0	0.168059	0	0.040105	0.0106261	0	0.0130851	0.128134	0	0.134247	0.140835	0	0	0.14904	0.0566648	0	0	0.0443119	0.05	0.143209	1.06243
TCGA-LC-A66R-01A-41R-A30C-07	0.00882077	0	0.160425	0.154283	0	0.0709124	0.112812	0.0385154	0	0.0134954	0.0773454	0	0	0.0858804	0.0727585	0.116537	0.00744438	0.053997	0.0184221	0	0.000382411	0.00796889	0.01	0.310444	0.954306
TCGA-E7-A8O7-01A-11R-A36F-07	0	0	0.180332	0.0598504	0	0.000586179	0	0.0503	0.137785	0.0860508	0	0	0	0.022778	0.015991	0.0638914	0.19175	0.105191	0	0.058465	0	0.0270293	0.34	0.0385844	1.05441
TCGA-4Z-AA80-01A-11R-A39I-07	0.13927	0	0.178656	0.13933	0	0	0.0188462	0.0916396	0.0451241	0	0.0424136	0.0211658	0	0.0195686	0.0937754	0.0897399	0.016411	0.0728978	0.0230905	0	0	0.0080713	0.39	0.0314011	1.06471
TCGA-G2-A3IE-01A-11R-A20F-07	0.0657638	0	0.224712	0.0277866	0	0.0802542	0.00805742	0.0979293	0.153019	0	0	0.0169339	0	0.0276374	0	0.204967	0	0.0511495	0.0417897	0	0	0	0.12	0.101226	1.02899
TCGA-ZF-A9R0-01A-11R-A38B-07	0.0159338	0.00311545	0.00606557	0.100371	0	0.0847096	0.0791156	0.0431441	0.0357518	0	0.0445494	0	0	0.30841	0.152749	0.0909401	0.0274971	0	0.00764709	0	0	0	0.59	0.00572342	1.12199
TCGA-XF-A8HG-01A-11R-A36F-07	0.028458	0	0.0155461	0.0576951	0.0188208	0.0586436	0	0	0.00892409	0	0.0337481	0	0.0677099	0.0265683	0.00128756	0.309863	0.206443	0.118405	0.041922	0	0	0.00596546	0.49	0.0227594	1.08863
TCGA-K4-A83P-01A-11R-A352-07	0.157848	0.0893445	0.098301	0.0928354	0	0.13051	0.00567238	0.0389702	0.0679178	0.00032439	0	0.0313311	0.00197547	0.108565	0.0699766	0.0706435	0.01893	0	0.00851222	0.00557996	0	0.00276245	0	0.484319	0.877315
TCGA-DK-A1AE-01A-11R-A13Y-07	0	0	0.0500203	0.0540081	0	0.226686	0.0691987	0.126327	0	0	0.0182903	0.0905732	0.0295366	0.0602684	0.0667769	0.0204736	0.0760256	0.0264716	0.0853438	0	0	0	0.14	0.0979793	1.05008
TCGA-FJ-A3ZE-01A-11R-A23N-07	0	0	0.00115149	0.0738621	0	0.387671	0	0	0.0897564	0	0.0105704	0.0598753	0.00676071	0.155283	0	0	0	0.0775131	0.127598	0	0.00292036	0.00703889	0.96	-0.0433903	1.12991
TCGA-DK-A6B0-01A-11R-A31N-07	0	0	0.0251531	0.07358	0	0.161989	0	0.00646056	0.0973454	0	0	0.0922727	0.0565752	0	0.00646134	0.309803	0.0865774	0.0500045	0.0210447	0	0	0.0127333	0.63	0.000520266	1.09118
TCGA-FD-A5BR-01A-11R-A26T-07	0.0974326	0	0.177612	0.0344611	0	0.153873	0.0579123	0.0322434	0.143909	0	0.0261467	0	0.00421282	0.120064	0.0151458	0.0880928	0.0149952	0.011579	0.016041	0.00547787	0	0.000802064	0.04	0.163545	1.0086
TCGA-ZF-AA4N-01A-11R-A38B-07	0	0	0.037562	0.148455	0	0.131445	0.0919801	0.0284072	0.0132345	0	0.00641131	0.0120051	0.116887	0	0.106706	0.104809	0.164199	0	0	0.0305709	0.00732751	0	0.09	0.122018	1.03374
TCGA-BT-A20X-01A-11R-A16R-07	0	0	0.185783	0.072969	0	0.0340125	0.0791638	0.0456659	0.00400702	0	0.0024334	0.0294844	0.00764871	0.155714	0.167043	0.11277	0.00981187	0.0597288	0.0310985	0	0.000919819	0.00174599	0.01	0.268402	0.981655
TCGA-GV-A3JW-01A-11R-A20F-07	0.153441	0	0.0660922	0	0.119592	0.0419386	0	0	0.0917201	0	0.0345614	0	0	0.135629	0	0.153148	0.0660304	0.0288676	0.108979	0	0	0	0.98	-0.0548387	1.08997
TCGA-ZF-AA4V-01A-11R-A38B-07	0.0022564	0	0.0125622	0.294912	0	0.00866773	0.0703044	0.104206	0.0424575	0	0	0.0660558	0	0.12631	0.107348	0.112614	0.0112321	0.00866998	0.0324031	0	0	0	0.02	0.251598	0.996301
TCGA-ZF-AA53-01A-11R-A39I-07	0	0.0754335	0	0.0284388	0	0.0702089	0.0127764	0.0600724	0.0114864	0.0170077	0	0.0680996	0	0.0729586	0.157395	0.226343	0.151351	0.000810692	0.0340613	0	0.00100635	0.0125506	0	0.482925	0.874941
TCGA-ZF-A9RM-01A-11R-A38B-07	0.0490165	0	0.0120145	0.135508	0	0.109789	0	0.0126374	0.256021	0	0.0664063	0	0.0270616	0	0	0.0716591	0	0.157927	0	0.0954001	0.0065602	0	0.78	-0.0186542	1.11225
TCGA-CU-A72E-01A-12R-A33J-07	0.00104071	0	0	0	0	0.15279	0	0.0229434	0.0433945	0	0	0.0444195	0	0.418453	0.0255695	0.203764	0.0113728	0	0.0640431	0	0.0122089	0	0.02	0.218254	1.03623
TCGA-CF-A47W-01A-11R-A23W-07	0.00708607	0	0	0.046853	0	0.321011	0	0.0117989	0.057716	0.00511177	0.0185101	0.0610564	0.0728065	0.0251828	0.0429196	0.11317	0.0405784	0	0.165301	0	0.00268474	0.00821307	0.59	0.00530887	1.08716
TCGA-GC-A3I6-01A-11R-A20F-07	0.0106985	0	0.00420466	0.0322041	0	0.120891	0.0335389	0.0695957	0	0	0.0262994	0.0660925	0	0.112262	0.158783	0.13081	0.00218466	0.100058	0.132378	0	0	0	0	0.34868	0.948057
TCGA-FD-A6TA-01A-12R-A33J-07	0.0245189	0.00131489	0.182426	0.0690741	0	0.159286	0.00901639	0.00984402	0.128732	0	0.014462	0	0.00121269	0.127922	0.0905993	0.118364	0.0223782	0	0.026494	0	0	0.0143562	0.02	0.254771	0.976046
TCGA-E7-A7PW-01A-11R-A352-07	0.0805833	0	0.0214685	0.188533	0	0.165261	0	0.0632535	0.160666	0	0	0.0492897	0.0337616	0.080004	0.0077148	0.0318122	0.0237921	0.0400401	0	0.0493458	0.00447494	0	0.06	0.134993	1.04615
TCGA-4Z-AA7S-01A-11R-A39I-07	0.0902918	0	0.0361445	0.0182876	0.0484698	0.0937058	0	0.245365	0	0	0	0.0262958	0.0134383	0	0.00511877	0.116588	0.0463303	0.128517	0.126932	0	0	0.00451468	0.55	0.0154241	1.07069
TCGA-CF-A3MH-01A-11R-A20F-07	0	0.00333149	0	0.0864612	0.113724	0.130931	0	0.0867462	0.0458799	0	0	0	0.0376223	0	0.0112977	0.129769	0.127859	0.120266	0	0.0926401	0	0.013472	0.59	0.00688076	1.08595
TCGA-DK-A6B2-01A-11R-A30C-07	0.0742548	0	0.13088	0.0890664	0	0.0818037	0.00903456	0.0191953	0.0514008	0	0	0.0243902	0.00448218	0.0909743	0.126122	0.169032	0.0198402	0.0319999	0.0748106	0	0	0.00271273	0.01	0.302416	0.957921
TCGA-4Z-AA86-01A-11R-A39I-07	0	0	0.0153557	0.132378	0	0.168616	0.0715545	0.0183825	0.00266681	0	0.0884255	0	0	0.263667	0.0905488	0.112314	0	0	0	0.0360912	0	0	0	0.440142	0.898636
TCGA-BL-A0C8-01B-04R-A277-07	0.0775718	0	0.167582	0	0	0.217167	0	0.0545317	0	0.00050162	0.042054	0	0	0	0	0.22034	0	0.121419	0.0043337	0	0.0944985	0	0.95	-0.0398041	1.07908
TCGA-GU-AATO-01A-11R-A39I-07	0	0.00771229	0.184006	0.120345	0	0.0890181	0.0510552	0.0638228	0.0454948	0	0	0.0344513	0.0200533	0.0728709	0.0872388	0.134124	0.00404952	0	0.048399	0	0	0.0373582	0.03	0.201209	0.994796
TCGA-CF-A9FH-01A-11R-A38B-07	0.00701994	0	0	0.0939728	0	0.0157289	0	0.195966	0.102246	0	0	0.00518129	0.0298223	0	0	0.0191998	0	0.410416	0.120448	0	0	0	0.08	0.130471	1.07649
TCGA-FD-A6TG-01A-11R-A32O-07	0.033958	0	0.120808	0.0938079	0	0.112773	0.00447497	0.0184483	0.0490065	0	0	0.0404411	0.0070684	0.117761	0.0682274	0.196168	0.0447186	0	0.0923391	0	0	0	0.03	0.191003	1.00042
TCGA-4Z-AA7O-01A-31R-A39I-07	0	0.00431298	0.108457	0.18311	0	0.156202	0	0.130272	0.00775384	0.0543763	0	0.0539641	0	0.00204387	0.0117742	0.0847111	0.0449014	0.114661	0.0356532	0	0	0.00780737	0.04	0.164832	1.02723
TCGA-GV-A3QI-01A-11R-A220-07	0.110792	0	0	0	0.00741307	0.29433	0	0	0.167363	0	0.0346769	0	0	0.138255	0	0.130026	0	0.0742771	0.0428672	0	0	0	0.61	0.00289847	1.08997
TCGA-DK-A1A3-01A-11R-A13Y-07	0.0612836	0	0.065872	0.102671	0	0.139918	0.0380821	0.035084	0.00228404	0	0	0.0418916	0.00521357	0.0867575	0.0732067	0.19264	0.0150069	0.0291381	0.110951	0	0	0	0.04	0.153235	1.01643
TCGA-GD-A6C6-01A-21R-A31N-07	0.0163382	0	0	0.0478264	0	0.150137	0	0.00497283	0.0198266	0	0	0.057017	0	0.0466501	0.0120244	0.424226	0	0.0955073	0.125475	0	0	0	0.14	0.0984175	1.05856
TCGA-XF-A9T0-01A-11R-A39I-07	0.0411405	0	0.29548	0.0584185	0	0.0550415	0.0577987	0	0.0259844	0	0.0573417	0	0.0129827	0.150758	0.0766982	0.114936	0.0142311	0	0	0.0334621	0	0.00572707	0.04	0.173639	1.00506
TCGA-YF-AA3M-01A-11R-A42T-07	0	0	0.0774528	0.0578214	0	0.100014	0.0280377	0.0119482	0.029821	0	0	0.0339858	0	0.144613	0	0.114373	0.0415242	0.134313	0.183232	0	0.0115234	0.0313408	0.28	0.0476746	1.05998
TCGA-4Z-AA7Y-01A-11R-A39I-07	0	0.0363493	0	0.0607433	0	0.128539	0	0.0703885	0.0445514	0	0.0165258	0	0.0165399	0	0	0.0559624	0.342575	0.179391	0	0.0484349	0	0	0.61	0.00275832	1.09949
TCGA-BT-A20W-01A-21R-A14Y-07	0.0764055	0	0.039862	0.149291	0	0.154738	0	0.0398402	0.181994	0	0	0.058708	0.00158054	0.02568	0.049606	0.0707471	0.071895	0.0527412	0.0269115	0	0	0	0.23	0.0609301	1.07135
TCGA-FD-A62O-01A-11R-A30C-07	0	0	0.168018	0.0531072	0	0.191527	0	0	0.061711	0	0.0174672	0	0.0110133	0.12916	0.0077595	0.09837	0	0.124616	0.0037329	0.0437558	0.0259276	0.063835	0.39	0.0317135	1.06203
TCGA-BL-A3JM-01A-12R-A21D-07	0.00701865	0	0.0024381	0.00694977	0	0.132505	0.016314	0.0646855	0.0176847	0.0411012	0	0.0509574	0	0.39726	0.143876	0.0748712	0.00734154	0	0.0369977	0	0	0	0	0.608896	0.794002
TCGA-FJ-A3ZF-01A-11R-A23N-07	0.0895828	0	0.0642166	0.239115	0	0	0	0.0899582	0.160621	0	0.0116926	0	0.0312545	0.0417426	0	0.0947981	0	0.151322	0	0.0256959	0	0	0.06	0.134335	1.03453
TCGA-CU-A0YO-01A-11R-A10U-07	0.00739065	0.00325342	0	0.08863	0	0.301423	0.0454647	0.0200576	0.0803811	0	0.0191635	0	0.0358259	0.0230136	0.0676889	0.0848165	0.0542966	0.0992775	0	0.0638331	0.00548358	0	0.09	0.124423	1.04448
TCGA-CF-A5UA-01A-11R-A28M-07	0	0	0	0.0791683	0	0.16119	0	0.0623414	0.0997315	0	0.029037	0.0243867	0.0157029	0.0649206	0	0.168574	0.243688	0.026403	0.0248572	0	0	0	0.11	0.108233	1.04682
TCGA-K4-AAQO-01A-11R-A38B-07	0.0870125	0	0.0551029	0.0751071	0	0.0848422	0	0	0.0950975	0.00598901	0	0.0290093	0.0406221	0.0166969	0.0989907	0.202346	0.0627481	0.0026803	0.143755	0	0	0	0.04	0.174451	1.00737
TCGA-UY-A9PB-01A-11R-A38B-07	0.000554721	0	0.0839325	0.139559	0	0.150894	0.0432926	0.0491199	0.0446393	0	0.0618229	0.00840585	0.00025741	0.149414	0.100962	0.13801	0.00452913	0	0.0246067	0	0	0	0.01	0.299893	0.963561
TCGA-FD-A6TI-01A-11R-A32O-07	0.0291566	0	0.00128143	0.175982	0	0.236564	0	0.082603	0	0	0	0.0423523	0.00974518	0	0.0384198	0.162786	0.00514157	0.0881637	0.0602297	0.0643642	0	0.00320957	0.65	-0.00229248	1.10149
TCGA-K4-A54R-01A-11R-A26T-07	0	0	0.00480151	0.204972	0	0.0914586	0.114658	0.00896378	0	0	0.193037	0	0	0.0729044	0.157317	0.103533	0.00632029	0.00655616	0.0354786	0	0	0	0	0.447387	0.898966
TCGA-DK-A1AA-01A-11R-A13Y-07	0	0.00471902	0.0267891	0	0	0.222313	0	0.0194909	0.0847647	0	0	0.062709	0.0200915	0	0.0370107	0.109873	0.224613	0.0761016	0.102036	0	0	0.00948845	0.32	0.0409389	1.06269
TCGA-CU-A5W6-01A-11R-A28M-07	0.0139761	0	0.138176	0.0595101	0	0.0981499	0	0.0389078	0.00242746	0	0	0.0830201	0.0108784	0.0945906	0.0224076	0.0715262	0.020405	0.226734	0.083961	0	0	0.03533	0.27	0.0493604	1.06653
TCGA-DK-AA6R-01A-11R-A42T-07	0.000420393	0	0.030134	0.139427	0	0.1914	0.00659358	0.0800495	0	0	0.025455	0.0768483	0.00797377	0.0742322	0.102173	0.0497712	0.0739119	0.0968436	0.0447672	0	0	0	0.06	0.137993	1.04672
TCGA-BT-A3PH-01A-11R-A220-07	0	0.00100528	0.00621416	0.0278805	0	0.213309	0	0.0564608	0.0267284	0	0.00773408	0.0110475	0.0072578	0.143856	0	0.110272	0	0.140877	0.233736	0	0.00932603	0.0042957	0.59	0.00552213	1.0894
TCGA-CF-A3MF-01A-12R-A21D-07	0.130391	0	0.0474342	0.226173	0	0	0	0.0849231	0.11688	0	0	0	0.0198257	0	0	0.144728	0.0417345	0.148591	0	0.038911	0	0.000408327	0.16	0.0858403	1.0492
TCGA-YC-A8S6-01A-31R-A38B-07	0	0	0	0.0325715	0	0.173461	0.0460591	0	0.113864	0	0	0.00604754	0.0623786	0	0.00327736	0.103103	0.0581046	0.167444	0.0894025	0.101744	0.00914155	0.0334012	0.01	0.277869	0.971243
TCGA-DK-A3IS-01A-21R-A21D-07	0	0	0.0158215	0.206502	0	0.0280398	0.015883	0.1855	0.0347143	0	0	0.0895686	0.0699939	0	0.0594896	0.0751025	0.126869	0.0302343	0.0616726	0	0.000609252	0	0.65	-0.00268439	1.09588
TCGA-XF-A9SJ-01A-11R-A39I-07	0.0121689	0	0.0857997	0.2518	0	0	0.0767651	0.0292204	0	0	0	0.0735126	0.0121286	0.0867509	0.109967	0.200404	0.0207989	0	0.0406832	0	0	0	0	0.361513	0.935389
TCGA-DK-AA6T-01A-11R-A39I-07	0.150637	0.566483	0.0260946	0.0547615	0	0	0.055008	0.0159126	0	0.00138384	0.0213063	0	0.00817997	0	2.8154e-05	0.0265854	0	0.0731055	0.000513784	0	0	0	0	0.512815	0.859617
TCGA-BT-A20N-01A-11R-A14Y-07	0	0	0.114367	0.0875675	0	0.211479	0.00169735	0.0749839	0	0	0	0	0.0179731	0.0688282	0.168538	0.12499	0.0895524	0.0185511	0	0	0	0.021473	0.27	0.049767	1.07784
TCGA-CF-A7I0-01A-22R-A352-07	0	0	0.010026	0.227195	0	0.213693	0.0254839	0	0.0066639	0.00752525	0	0.0661484	0.0138434	0	0.0316572	0.110336	0.109284	0.0158362	0.162308	0	0	0	0.4	0.0308174	1.08528
TCGA-FD-A3B6-01A-21R-A20F-07	0.00936797	0	0.0109304	0.205827	0	0.0582533	0.122003	0.0682337	0	0.00702945	0.0393219	0.00877263	0.000754648	0.147445	0.0833931	0.182097	0.0119273	0	0.0337293	0	0	0.0109141	0	0.343109	0.944198
TCGA-CF-A47X-01A-31R-A23W-07	0.0088403	0.058092	0	0.130903	0	0.229988	0	0.0971089	0.0711367	0	0	0.0326603	0.0574364	0	0	0.019708	0.127706	0.101029	0	0.0598013	0.00187529	0.00371427	0.58	0.00897222	1.09095
TCGA-ZF-AA54-01A-11R-A39I-07	0.0159021	0	0	0.0534754	0	0.0596022	0.00839682	0	0.0425735	0.00137604	0	0.0153564	0	0.198458	0.046196	0.522885	0.0064295	0	0.0293496	0	0	0	0	0.644012	0.767809
TCGA-GU-A766-01A-11R-A32O-07	0.00905928	0	0.017652	0.121056	0	0.0343251	0.230262	0.0337361	0	0	0.0808772	0.0386878	0.0476207	0.0373824	0.179066	0.048392	0	0.10646	0.0129207	0	0	0.0025024	0	0.431747	0.907985
TCGA-FD-A6TD-01A-51R-A33J-07	0.0233018	0	0.0708712	0.0895556	0	0.123046	0.0339551	0.0207996	0	0	0	0.078929	0	0.135586	0.0941118	0.285706	0.0304786	0.0077765	0.00588236	0	0	0	0	0.437141	0.89881
TCGA-BL-A0C8-01A-11R-A10U-07	0.00842517	0	0	0.0479472	0	0.185361	0	0	0.0460662	0	0.116563	0	0.0982723	0.0270225	0.00962291	0.386288	0	0.0576282	0	0.0105647	0	0.00623833	0.72	-0.0135532	1.10688
TCGA-BT-A42C-01A-11R-A23N-07	0.0569698	0	0.125528	0.0530796	0	0.158471	0	0.0180001	0.122361	0	0	0.0383688	0	0.14011	0	0	0.00481579	0.272117	0.00921907	0	0	0.000959031	0.32	0.0403776	1.0839
TCGA-UY-A9PE-01A-11R-A38B-07	0.140816	0	0.333744	0.0129937	0	0	0	0.056912	0.00857572	0.00638677	0	0.0174659	0	0.223002	0.0908507	0.0637643	0	0	0.0454889	0	0	0	0.11	0.106401	1.03862
TCGA-GV-A40E-01A-12R-A23N-07	0	0	0	0.146369	0	0.0778482	0.118091	0.0166014	0	0	0.0360142	0	0.00551431	0.155872	0	0.12501	0	0.23042	0	0.0669962	0	0.0212637	0.05	0.142027	1.04364
TCGA-UY-A9PD-01A-11R-A38B-07	0.0777181	0	0.315503	0.00958391	0	0	0	0.016724	0.0463432	0	0	0.0130298	0	0.38758	0.054594	0.0611641	0	0	0.0177604	0	0	0	0.21	0.0651996	1.08259
TCGA-XF-AAMR-01A-31R-A42T-07	0	0	0	0.00586121	0	0.135659	0	0.00160259	0.0353583	0.00183142	0	0.0504548	0.000819843	0	0	0.40782	0.141326	0.0276857	0.179958	0	0	0.0116224	0.04	0.175865	1.02476
TCGA-XF-A8HF-01A-11R-A36F-07	0	0	0.139893	0.0517304	0.0231713	0.0247366	0	0	0.138005	0	0.0142674	0.0476303	0.00599546	0.039546	0.0774996	0.351472	0.0212655	0	0.0647877	0	0	0	0.03	0.187244	1.00764
TCGA-ZF-AA4U-01A-11R-A38B-07	0	0	0.0162542	0.158147	0	0.126929	0	0.127989	0.0659527	0	0	0.0776696	0.0178961	0.0188939	0.097499	0.0280582	0.108652	0.0301925	0.10341	0	0.0224571	0	0.56	0.0137368	1.09288
TCGA-BT-A42E-01A-11R-A23W-07	0.00227358	0	0	0.126516	0	0.161824	0.00128069	0.0639867	0.0766071	0	0	0.0717575	0.00106441	0.110792	0.151132	0.121204	0.0570664	0.017739	0	0.0367571	0	0	0	0.340395	0.95302
TCGA-FD-A43X-01A-11R-A23W-07	0	0	0.132119	0.129911	0.000977123	0.119797	0	0.0339696	0.00291651	0	0.092002	0.0104585	0.0306498	0.0627622	0	0.256022	0.0180317	0.0432251	0.0638643	0	0.00329349	0	0.82	-0.021457	1.0836
TCGA-ZF-AA4R-01A-11R-A38B-07	0	0	0.00913281	0.0077612	0	0.200466	0	0.0964456	0.0556125	0	0	0.0370921	0	0.341239	0.212153	0.0319783	0	0	0.0081203	0	0	0	0.02	0.254951	1.01906
TCGA-BT-A20T-01A-11R-A14Y-07	0	0	0.0248987	0.17145	0	0.097175	0	0.0461721	0.123661	0	0	0.0628986	0	0.0729596	0.0940892	0.146339	0.0865572	0.0301001	0.043699	0	0	0	0.06	0.137913	1.03738
TCGA-E7-A7DU-01A-11R-A32O-07	0	0	0.0331836	0.0927747	0	0.233427	0	0.0450295	0.125205	0	0	0.0349683	0	0	0.0132772	0.236428	0	0.0735391	0.11099	0	0	0.00117801	0.58	0.00924623	1.08423
TCGA-G2-A2EF-01A-12R-A18C-07	0.046357	0	0.035796	0.187865	0	0.015144	0.209159	0.00629473	0	0	0.0616271	0.0130546	0.00182471	0.0638531	0.142335	0.155043	0.0543906	0	0.00725644	0	0	0	0.02	0.22402	1.00086
TCGA-GU-AATQ-01A-11R-A39I-07	0	0.0150813	0	0.0344894	0	0.145545	0	0.0978976	0.0157107	0	0	0.0624963	0.00147939	0.248702	0.122693	0.163629	0.00912732	0.0237639	0.059385	0	0	0	0.03	0.209483	1.01669
TCGA-G2-A3VY-01A-11R-A22U-07	0.203504	0	0.0465922	0.18839	0	0	0	0.00873864	0.0189422	0	0.095744	0	0.0116055	0	0	0.0884859	0.116095	0.141562	0	0.0803405	0	0	0.04	0.171691	1.01574
TCGA-CU-A3QU-01A-11R-A22U-07	0	0.0192196	0.0167896	0.0265221	0	0.10892	0	0.0203309	0.038027	0	0.0398868	0	0.0931962	0.32051	0	0.0481733	0.00985865	0.0679365	0	0.1394	0.0512294	0	0.56	0.0139243	1.11142
TCGA-DK-A3WW-01A-22R-A23N-07	0.0149386	0	0.0232728	0.26817	0	0	0.211361	0.0256722	0.0388718	0	0.115857	0	0.00818001	0.0113788	0.124667	0.0997108	0.0284843	0.00870155	0.0144253	0	0	0.00630829	0	0.365698	0.939464
TCGA-XF-AAMY-01A-11R-A42T-07	0	0	0.0444539	0.0151656	0	0.0563089	0.0212594	0	0.0143312	0	0.0307311	0	0.049028	0.331993	0.0269235	0.168803	0	0.04063	0.0491335	0	0.140948	0.0102905	0.12	0.104825	1.07444
TCGA-K4-A3WS-01A-11R-A22U-07	0.120872	0	0.0212492	0.117804	0	0.0424492	0.005958	0.0168194	0.128858	0	0.0342641	0	0.012088	0.0543817	0.212022	0.135251	0.0227053	0.0179139	0.0573645	0	0	0	0	0.405561	0.918127
TCGA-FD-A3SP-01A-31R-A22U-07	0.0109629	0	0	0.00776961	0	0.221632	0	0	0.0259026	0.00516225	0.0443432	0	0	0.346406	0.0717549	0.172192	0.0543784	0	0	0.0358967	0	0.00359928	0	0.534065	0.844739
TCGA-KQ-A41Q-01A-11R-A33J-07	0.0945907	0	0.0330535	0.0787672	0	0.116761	0	0.0709061	0	0	0.0432824	0	0.0184871	0.196351	0	0.0975765	0	0.215675	0	0.0345497	0	0	0.18	0.0840196	1.06219
TCGA-LT-A5Z6-01A-11R-A28M-07	0.0505127	0	0.122441	0.206193	0	0.0170635	0.0348333	0.0671455	0.102965	0	0	0.0326184	0	0.167712	0.0325568	0.0952131	0.000395995	0.0127344	0.0576158	0	0	0	0.65	-0.00258912	1.07921
TCGA-GC-A4ZW-01A-11R-A26T-07	0.0441391	0	0.105608	0.16618	0	0.0808458	0.098168	0.0920371	0.00227736	0	0.00288171	0.0488771	0.00989108	0.114891	0.0334445	0.0964549	0.0201766	0.0117636	0.0666199	0	0.00574395	0	0.36	0.0371224	1.05963
TCGA-K4-A4AB-01B-12R-A28M-07	0	0	0.00401575	0.0285438	0	0.322519	0.0183365	0.0296176	0.0374537	0	0	0.0339838	0.00924958	0.000378467	0.00907178	0.204988	0.161178	0.0985947	0.0153619	0.00761119	0.0103649	0.00873162	0.11	0.113194	1.04328
TCGA-DK-AA74-01A-11R-A39I-07	0.0212088	0	0	0.133631	0	0.0667417	0.0348695	0.0659506	0.0289313	0	0	0.034178	0	0.110223	0.142058	0.218464	0.0686186	0	0.055907	0	0	0.0192191	0	0.508788	0.861513
TCGA-G2-A2EO-01A-11R-A180-07	0.00354919	0	0.0455443	0.214695	0	0.0218914	0.147932	0.0533844	0.0618133	0	0.0858196	0	0.00503527	0.113302	0.0703695	0.119949	0.0258473	0	0.030868	0	0	0	0.01	0.327797	0.950307
TCGA-DK-A1AG-01A-11R-A13Y-07	0	0.00571048	0.00885509	0.0371785	0	0.378005	0	0	0.027493	0.0100889	0	0.124816	0.0388852	0.0516003	0	0.0885381	0.0137332	0.0642635	0.0499544	0	0	0.100878	0.27	0.049863	1.08733
TCGA-GV-A3JZ-01A-11R-A21D-07	0.0989953	0	0.0899788	0.0874658	0	0.0664479	0.00179097	0.0299108	0.0189605	0	0	0.0467361	0	0.191851	0.0717524	0.201194	0.0739873	0	0.0204409	0	0	0.000488027	0.08	0.128751	1.03535
TCGA-XF-A9SV-01A-21R-A42T-07	0.0117834	0	0.10281	0.0501306	0	0.0676	0	0.0143049	0.00444565	0.0212331	0	0.00530394	0	0.492976	0.0387419	0.131578	0	0	0.0435958	0	0	0.0154971	0.17	0.0851314	1.11558
TCGA-UY-A78K-01A-11R-A33J-07	0.0116365	0.120715	0.0881692	0.123079	0	0.124367	0.0183301	0.0291066	0.11767	0.00721962	0.000407535	0.0211719	0	0.107344	0.0956203	0.100792	0.00339436	0	0.0309761	0	0	0	0	0.471497	0.883027
TCGA-FD-A6TH-01A-11R-A32O-07	0.120775	0	0.0251812	0	0	0.15186	0	0.0940682	0	0.0237576	0	0.047597	0	0.25817	0.0990638	0.152162	0	0	0.0237065	0	0	0.0036583	0.02	0.22565	1.0026
TCGA-DK-AA6W-01A-12R-A39I-07	0.0089414	0	0	0.0352803	0	0.122225	0.000853412	0.0417853	0.0633605	0	0	0.0113662	0	0.135367	0.0736986	0.119854	0.372845	0	0.00328853	0	0.0111352	0	0	0.358073	0.941686
TCGA-CF-A3MG-01A-11R-A20F-07	0.189163	0	0.00362579	0.0805469	0	0.295385	0	0.0121758	0	0	0	0.022499	0.0460341	0.0505328	0	0.00172828	0.151545	0.0437951	0.0973082	0	0.00566167	0	0.81	-0.0212287	1.08934
TCGA-DK-A1A6-01A-11R-A13Y-07	0.00170553	0	0.0187644	0.320446	0	0	0.129983	0.0660512	0.0147822	0	0.002129	0	0.0116142	0	0	0.164231	0	0.236868	0	0.0221071	0	0.0113181	0.02	0.230206	1.00298
TCGA-XF-AAMG-01A-11R-A42T-07	0	0.0038536	0.0256442	0.0111445	0	0.353573	0	0	0.0215081	0	0.0301533	0	0.0682696	0.0248553	0.0324887	0.336412	0.0116763	0.0302876	0	0.0396598	0	0.0104744	0.57	0.0131192	1.08732
TCGA-E7-A541-01A-11R-A26T-07	0	0	0.047024	0.397225	0	0	0.0852729	0.0348786	0.0436551	0	0	0.0372978	0.00330066	0.0135238	0.0532737	0.104848	0.100452	0.0135182	0.051042	0	0.00948733	0.00520189	0.01	0.320885	0.956816
TCGA-XF-A8HE-01A-11R-A36F-07	0	0	0.0169459	0.24449	0	0.0399313	0.0454013	0.0831519	0.0396497	0	0.0483962	0.012532	0	0.0656159	0.146399	0.0929189	0	0.0187056	0.0373425	0	0	0.108519	0	0.370049	0.936752
TCGA-UY-A78N-01A-12R-A33J-07	0.0238625	0	0.0174526	0.12408	0	0.197933	0	0.0830719	0.0927721	0	0	0.0632629	0.0399353	0	0.0310886	0.167277	0.11901	0.0129135	0.0273411	0	0	0	0.31	0.0431932	1.07317
TCGA-DK-AA75-01A-11R-A39I-07	0.0208017	0	0.098841	0.0858151	0	0.152252	0	0.023583	0.0536251	0	0.0227615	0	0.0397287	0.152969	0.0261362	0.00264762	0.0439158	0	0.233763	0	0.0275447	0.0156152	0.75	-0.0165685	1.08201
TCGA-ZF-AA5P-01A-11R-A39I-07	0.094376	0	0.256003	0.112987	0	0.101135	0.0389422	0	0.0536034	0	0	0	0.0247811	0.0176339	0.14595	0.0107298	0	0.0616533	0.0599953	0.0222101	0	0	0.11	0.113448	1.04021
TCGA-K4-A4AC-01A-21R-A26T-07	0	0	0	0.0639567	0	0.24068	0.043939	0.01673	0.0082127	0	0.0343968	0.00337805	0	0.195304	0.102845	0.248709	0.0221762	0	0	0.0192904	0	0.00038194	0.01	0.286729	0.97766
TCGA-FD-A3SL-01A-21R-A22U-07	0.052501	0	0.0347151	0.0514218	0	0.0959708	0	0.0117074	0.00305649	0	0	0.0268681	0	0.202548	0.142184	0.235281	0.0359316	0	0.107813	0	0	0	0.01	0.282434	0.979012
TCGA-K4-A5RH-01A-11R-A30C-07	0.0025105	0	0.0203152	0.444268	0	0	0.164292	0.0216745	0.00352031	0.0189325	0	0	0.00371758	0.00392849	0.0820027	0.210705	0.00173845	0	0.0223954	0	0	0	0	0.379294	0.93211
TCGA-BL-A13J-01A-11R-A277-07	0.0782309	0	0.0733493	0.0345668	0.0216561	0.0516694	0.0102625	0.0305706	0	0	0.0207281	0.00205976	0	0.205349	0.0818576	0.142262	0.119623	0.0420258	0.0682761	0	0.0135831	0.00393021	0.87	-0.0247	1.09729
TCGA-XF-AAN7-01A-11R-A42T-07	0.0384678	0	0	0.044441	0	0.243749	0	0.0216504	0.0121783	0.013242	0	0.0458482	0.00193059	0.19675	0.087264	0.229566	0	0	0.0649122	0	0	0	0.15	0.0927413	1.06252
TCGA-2F-A9KO-01A-11R-A38B-07	0.0065175	0.0271043	0	0.138993	0	0.220739	0.144811	0.0542918	0.00957973	0	0	0.036323	0.0208699	0.0232114	0.0834013	0.131615	0.0208103	0.0249431	0.0566681	0	0.000121057	0	0.04	0.175889	1.01863
TCGA-DK-A3IM-01A-11R-A20F-07	0	0	0	0.0663033	0	0.115889	0	0.125211	0.0131991	0	0	0.00304133	0	0.53717	0.0525241	0.022204	0	0.000338802	0	0.0472949	0	0.0168245	0.02	0.255614	1.03163
TCGA-FD-A3SS-01A-12R-A22U-07	0.024382	0	0.0811922	0.184233	0	0.159761	0	0.0364265	0	0	0	0.0940095	0.0085992	0.267208	0.119556	0	0	0.00574552	0	0	0.00176171	0.0171259	0.04	0.17256	1.04013
TCGA-XF-AAML-01A-11R-A42T-07	0.0354524	0	0.0362545	0.140099	0	0.0128448	0.188301	0.151058	0.0573565	0	0.0239313	0.00798653	0.0186066	0.0826692	0.0848566	0.0706065	0.0361147	0.0234952	0.0121084	0	0	0.018259	0.23	0.0625048	1.05886
TCGA-UY-A9PA-01A-11R-A38B-07	0.00467869	0	0.014559	0.179083	0	0.235876	0.0213677	0.0921494	0.00736579	0	0	0.112885	0.0280467	0.0848869	0.0596587	0.0200819	0.0615155	0.0633407	0	0.000405519	0.0140997	0	0.2	0.0694291	1.08871
TCGA-FD-A3SR-01A-11R-A22U-07	0.00640992	0	0.0131159	0.128226	0	0.129875	0	0.0224449	0.122811	0.0379433	0	0.0153984	0	0.0775875	0.196286	0.125594	0.0171114	0.000770472	0.106427	0	0	0	0.04	0.170478	1.03823
TCGA-GU-AATP-01A-11R-A39I-07	0.0421964	0	0.011524	0.0775171	0	0.109845	0.00295746	0.0202113	0.0493727	0	0.0453893	0	0	0.266921	0.0380428	0.194286	0	0.110751	0.030986	0	0	0	0.04	0.16896	1.03335
TCGA-DK-AA6X-01A-12R-A42T-07	0.018243	0.0216144	0.00899163	0.0490793	0	0.14142	0.00851751	0.0302189	0.0630701	0	0	0.0457556	0.00850873	0.0354907	0.0467929	0.125254	0.257613	0.0257782	0.103656	0	0	0.0099954	0.22	0.0644075	1.05317
TCGA-CF-A1HR-01A-11R-A13Y-07	0.00332895	0.0108718	0.11322	0.215084	0	0.103273	0.0352872	0.0161407	0.0605556	0	0	0.0445829	0.0111181	0.0257713	0.0341927	0.12106	0.0436995	0.0705802	0.0912334	0	0	0	0.15	0.0945287	1.04041
TCGA-E7-A3X6-01A-12R-A22U-07	0	0	0.0369047	0.173876	0	0	0.0840891	0.0870857	0.0687068	0	0.0238696	0.0266556	0	0.0407708	0.159634	0.100598	0.098937	0.0278625	0.0648937	0	0	0.00611617	0	0.397858	0.918512
TCGA-FD-A5BX-01A-11R-A26T-07	0.00976791	0	0	0.0362189	0	0.134372	0	0	0	0.0713809	0.001992	0	0.0148089	0.34381	0.0308776	0.270519	0.0601704	0	0.0124624	0.0136202	0	0	0	0.682546	0.740725
TCGA-BL-A13J-01A-11R-A10U-07	0.0320411	0	0.0510062	0.117091	0	0	0.0811714	0.0348208	0.0493706	0	0.0357908	0	0	0.2583	0.118431	0.162852	0	0.0101325	0.0483396	0	0	0.000653584	0.68	-0.00816611	1.10593
TCGA-GC-A3OO-01A-11R-A22U-07	0.015745	0	0.00899564	0.0305367	0	0.068019	0	0.0512479	0.0502636	0	0.019879	0.0187552	0	0.427517	0.0422323	0.159626	0.0163283	0	0.0908551	0	0	0	0	0.529244	0.848356
TCGA-E7-A6ME-01A-22R-A32O-07	0.0446999	0	0.139939	0.350623	0	0	0	0.124813	0.0860569	0	0	0.0429467	0.0063809	0.0282084	0.0652066	0.0705215	0	0.0315863	0.00451143	0	0	0.00450651	0.06	0.133736	1.04897
TCGA-FD-A3SN-01A-12R-A22U-07	0	0	0.0860337	0.157733	0	0.0233145	0.0217865	0.0391313	0	0.0296992	0	0.0778267	0	0.193095	0.0661061	0.19669	0.00442867	0.0593287	0.0448273	0	0	0	0.04	0.172495	1.02465
TCGA-ZF-A9R2-01A-11R-A39I-07	0	0.0250939	0.0588495	0.061084	0	0.251954	0	0.162989	0.0716396	0	0	0.00749303	0.0121021	0.0326074	0	0.0921621	0.0956561	0.0879891	0.00298177	0	0.0282328	0.00916523	0.38	0.0336689	1.07456
TCGA-ZF-AA4T-01A-11R-A38B-07	0.135048	0	0.0959753	0.030338	0	0	0	0.0397727	0.080554	0	0.0340181	0	0	0.197191	0.00957249	0.0104057	0	0.184704	0	0.174536	0	0.00788385	0.32	0.0418388	1.08348
TCGA-E7-A4IJ-01A-31R-A26T-07	0.0139891	0	0.048555	0.284633	0	0.0145504	0.0487134	0.196709	0.0620956	0	0.0597091	0.0354976	0.00427253	0.00494747	0.0246101	0.0897122	0.00484267	0.0988289	0.00833352	0	0	0	0.16	0.087172	1.07967
TCGA-FD-A6TE-01A-12R-A33J-07	0	0	0.108876	0.0608349	0	0.312557	0	0.11192	8.35205e-05	0.0250638	0	0.0661492	0	0.112338	0.0419763	0	0.0337141	0.0379446	0.078426	0	0.0101164	0	0.31	0.0434913	1.0747
TCGA-H4-A2HO-01A-11R-A180-07	0.0634044	0	0.0443503	0.149585	0	0.131509	0.0181879	0.00527939	0.108197	0.00292428	0.0310139	0	0.000748876	0.233903	0.0196626	0.072976	0.00830588	0.0947087	0	0.0152436	0	0	0.57	0.0112084	1.09136
TCGA-FD-A6TB-01A-12R-A33J-07	0.212649	0	0.0378061	0.193276	0	0.0313896	0.0430229	0.0589607	0.0630069	0	0	0.0133006	0	0.134789	0.0757824	0.111205	0.00245231	0	0.0223596	0	0	0	0	0.424338	0.904645
TCGA-XF-AAN3-01A-11R-A42T-07	0	0.00616888	0.0088462	0.0214914	0	0.213168	0	0.0223018	0.0734269	0	0.000100077	0.00838521	0.0144691	0.0401501	0.0217717	0.191278	0.215724	0.0755259	0.0805685	0	0.00662474	0	0.03	0.185716	1.00852
TCGA-XF-AAMH-01A-11R-A42T-07	0.10103	0	0	0.200463	0	0	0.0405065	0.00865585	0.0234287	0	0	0.0387273	0	0.296268	0.0158793	0.187445	0	0.035814	0.0517825	0	0	0	0.23	0.0628085	1.08199
TCGA-FD-A3B8-01A-31R-A20F-07	0.0521023	0	0	0.0950669	0	0.214265	0.0645592	0	0	0	0.0461694	0	0	0.10968	0.177153	0.126123	0.0124067	0	0.0828915	0	0	0.0195826	0	0.557536	0.833569
TCGA-CF-A9FF-01A-11R-A38B-07	0.33187	0	0.0358844	0.117151	0	0.116064	0	0.00509196	0.113009	0	0	0.0407399	0.00518854	0.0541884	0.0422139	0.0331899	0.00136999	0.0427303	0.0613087	0	0	0	0.12	0.101767	1.05512
TCGA-XF-A9ST-01A-11R-A42T-07	0.059491	0	0.000709032	0.0514096	0	0.198606	0	0	0.215388	0	0.173057	0	0.0632159	0.206378	0	0	0	0.0317457	0	0	0	0	0.11	0.108538	1.06604
TCGA-DK-A6B5-01A-11R-A31N-07	0.0012295	0	0.000131541	0.045378	0	0.185427	0.00246481	0.120803	0.00688944	0	0.0049522	0	0.0133964	0.140705	0.0671235	0.111279	0.15488	0.0557872	0.0801076	0	0.00917475	0.000271739	0.3	0.0449541	1.06852
TCGA-GC-A3RC-01A-11R-A22U-07	0	0	0	0.0351588	0	0.26247	0	0.0052777	0.0130044	0	0	0.0623576	0	0.299985	0.0528706	0.193796	0.0231892	0.0310138	0.0208766	0	0	0	0	0.466123	0.885293
TCGA-GU-A764-01A-11R-A352-07	0.0126642	0	0.204225	0.103739	0	0.0230236	0.0341064	0.0230392	0.00797094	0.000126783	0	0.0730587	0	0.0740195	0.154347	0.14692	0.0622236	0	0.0805355	0	0	0	0	0.407063	0.912714
TCGA-GU-A42R-01A-11R-A23N-07	0	0	0.0228048	0.167917	0	0.0502216	0	0.073003	0.0602039	0	0	0.0209041	0.110289	0.00128892	0.000585896	0.165195	0.0252325	0.192882	0.105936	0	0.00353684	0	0.63	0.000799074	1.08181
TCGA-DK-A6B6-01A-11R-A30C-07	0.0378283	0	0.177984	0.0545023	0	0	0.101247	0.0767059	0.140897	0.0580264	0.0714635	0	0	0.0330427	0.0718469	0.059041	0.0221824	0.0532413	0.0409001	0	0	0.00109043	0.23	0.0615377	1.05077
TCGA-R3-A69X-01A-22R-A30C-07	0.0382824	0	0.0245005	0.0568214	0	0.218724	0.0392642	0.0154078	0.045838	0	0	0.0298026	0.0290072	0	0.0500489	0.200553	0.128838	0.0195957	0.0980621	0	0.00525399	0	0.03	0.181757	1.00394
TCGA-FT-A61P-01A-11R-A30C-07	0.0104173	0	0.0118451	0.0716744	0	0.0877542	0.0298318	0.0589958	0	0	0.00419922	0.0804124	0	0.209259	0.122808	0.242094	0.0133012	0	0.0574071	0	0	0	0.01	0.270585	0.986993
TCGA-DK-AA77-01A-11R-A39I-07	0.00350425	0	0.0182516	0.30815	0	0	0.0593711	0.100389	0.0530815	0.0168209	0	0	0.00267127	0	0.0857783	0.101164	0.0433391	0.167763	0.0344771	0	0	0.00523873	0.04	0.166692	1.03742
TCGA-DK-AA6U-01A-11R-A39I-07	0.0537108	0	0.0568126	0.101958	0	0.0120479	0	0.034231	0.16867	0	0	0.0927114	0.0363441	0.000435255	0.0701337	0.0610232	0.109313	0.0398287	0.13923	0	0	0.0235501	0.58	0.00982445	1.07458
TCGA-BT-A20O-01A-21R-A14Y-07	0.0152351	0	0.0102109	0.390066	0	0	0.145912	0.0203491	0.02177	0.00950692	0.0271859	0	0	0.0239394	0.117379	0.184154	0	0	0.034292	0	0	0	0	0.465416	0.88477
TCGA-XF-A9SZ-01A-11R-A39I-07	0.0029243	0	0.0327251	0.0138456	0	0.0509309	0	0.0254104	0.0278121	0	0	0.0053528	0	0.486982	0.00463801	0.182705	0	0.0127489	0	0.119536	0	0.0343895	0.23	0.0631642	1.15593
TCGA-4Z-AA82-01A-11R-A39I-07	0	0.0150867	0.0125996	0	0	0.169373	0	0.0850537	0.00614104	0	0	0.0885456	0.00759011	0.0256725	0	0.0369892	0.244355	0.224175	0.0809351	0	0	0.00348357	0.02	0.227822	0.999429
TCGA-E7-A678-01A-11R-A30C-07	0	0	0.29694	0.0678322	0	0.369998	0	0.031681	0.0781749	0	0.0116104	0.00245421	0.0179626	0.0181491	0.0177788	0.0410322	0.00683218	0	0.0342638	0	0.00529017	0	0.11	0.110351	1.04397
TCGA-ZF-A9R1-01A-11R-A39I-07	0.15695	0	0	0.0902454	0	0.216169	0	0.0378511	0.0811164	0	0.0183605	0.0431162	0.0409119	0.0709907	0.0448086	0.0541305	0	0	0.14535	0	0	0	0.45	0.0268269	1.07706
TCGA-C4-A0F7-01A-11R-A084-07	0	0.00777847	0	0.102321	0	0.157351	0	0.0535059	0	0	0	0	0.0269945	0.0423337	0	0.163638	0.0743805	0.270692	0	0.0809649	0	0.02004	0.39	0.032263	1.09315
TCGA-C4-A0F0-01A-12R-A10U-07	0	0	0.0376395	0.152199	0	0.107645	0.0941867	0	0	0	0	0.00807416	0.00329942	0.120059	0.101887	0.156772	0.11074	0.0279626	0.0613389	0	0	0.0181957	0.01	0.275299	0.971769
TCGA-FD-A3N5-01A-11R-A21D-07	0.0120023	0	0.0143784	0.0743785	0	0.0795299	0.0872252	0.0572555	0.00940067	0	0.00930623	0.0597562	0	0.393761	0.0295065	0.0947407	0.0547163	0.00845393	0	0.00123705	0	0.0143519	0.02	0.220126	1.02265
TCGA-BT-A2LA-01A-11R-A18C-07	0.368022	0	0	0.251549	0	0	0	0.107488	0	0	0	0.031845	0.0386	0.162026	0	0	0	0	0	0.0404702	0	0	0.93	-0.0326454	1.1294
TCGA-4Z-AA87-01A-11R-A39I-07	0.0260199	0	0.188735	0.196687	0	0	0.0958866	0.0257791	0.002851	0.0298449	0	0.0258361	0.00692897	0.0787292	0.093471	0.139468	0.0827362	0	0	0	0.00702681	0	0.04	0.171398	1.00899
TCGA-DK-A2I6-01A-12R-A18C-07	0	0.0768654	0	0.163154	0	0.388048	0	0	0	0	0.00469023	0	0.0373819	0.0834251	0.0354469	0.0201556	0	0.123625	0	0.0618868	0	0.00532081	0.16	0.0883217	1.07235
TCGA-ZF-AA4X-01A-11R-A38B-07	0.0636395	0	0.0604904	0.117549	0	0.0917546	0	0.0722555	0.0887295	0	0.0723455	0	0.0169709	0.108036	0	0.0498937	0.0109508	0.243328	0	0	0.0040574	0	0.75	-0.0166926	1.10484
TCGA-FD-A43Y-01A-21R-A26T-07	0	0	0	0.0810198	0	0.120801	0	0.0462289	0.0424015	0	0.00164608	0.0439591	0.0881595	0.1648	0.124903	0.0748344	0.104441	0.0467909	0.0600149	0	0	0	0.02	0.226199	0.999677
TCGA-S5-AA26-01A-11R-A38B-07	0	0	0.0103219	0.0159168	0	0.254732	0	0.144286	0.051681	0	0	0.137747	0.0105308	0.107339	0	0.112611	0.0147718	0.0370138	0.0813636	0	0.0216854	0	0.69	-0.00967465	1.1079
TCGA-YC-A9TC-01A-22R-A39I-07	0.0636663	0	0.0115736	0.142095	0	0.0823	0	0.0304437	0.0484052	0	0	0.152253	0	0.205315	0.018121	0.147118	0	0.00374693	0	0.0937157	0.0012468	0	0.2	0.0752542	1.08983
TCGA-GV-A3QG-01A-11R-A220-07	0.182565	0	0.0601174	0.0978879	0	0.0931355	0.0517686	0.00611922	0.0257894	0.0400671	0	0.0154962	0	0.206941	0.107273	0.0693216	0.0035313	0	0.0399872	0	0	0	0	0.613882	0.809411
TCGA-ZF-AA52-01A-12R-A39I-07	0.029627	0	0.0359577	0.0753332	0	0.0859676	0	0.00338617	0.00291309	0	0	0.0553359	0	0.341367	0.0361692	0.238861	0.0315171	0	0	0.0464316	0	0.0171336	0	0.389939	0.932817
TCGA-K4-A5RJ-01A-11R-A28M-07	0	0	0.000503257	0.286258	0	0	0.0932193	0.0342659	0.048097	0.0193761	0	0	0.0099141	0.0147423	0.0829986	0.297921	0.0915002	0	0.0205743	0	0	0.000629572	0	0.447307	0.893503
TCGA-HQ-A5ND-01A-11R-A26T-07	0	0	0	0.194505	0	0.183894	0.110145	0.00879468	0	0	0.0547857	0.0208441	0	0.0657346	0.18966	0.0551463	0	0.0564783	0.060013	0	0	0	0.04	0.157861	1.05931
TCGA-BT-A3PK-01A-21R-A220-07	0.0235651	0	0.00701131	0.0327032	0	0.0879852	0.0158331	0.0298808	0.0496609	0	0.00697823	0.00919471	0	0.215856	0.0997681	0.0941878	0	0.162465	0	0.106652	0	0.0582573	0.02	0.239245	1.00989
TCGA-G2-AA3F-01A-12R-A42T-07	0.00122563	0.013089	0.055291	0.291528	0	0	0	0.0399224	0.0974674	0	0	0.0890706	0.0121385	0.0457322	0.0204722	0.209423	0	0.104648	0	0.0151114	0	0.00487941	0.55	0.0163057	1.09767
TCGA-FJ-A871-01A-11R-A352-07	0.0372038	0	0.00780243	0.106984	0.0759951	0.0895857	0.145421	0	0	0	0.0812211	0	0	0.292185	0.018211	0.123092	0	0.00100097	0.021298	0	0	0	0.03	0.182289	1.02496
TCGA-GC-A3RB-01A-12R-A220-07	0.00379637	0	0.0631459	0.081261	0	0.15224	0.0350486	0.0713681	0.0260626	0	0	0.0492727	0.00333447	0.0410811	0.0708489	0.104863	0.267964	0.0275274	0.00218597	0	0	0	0.19	0.0780704	1.05419
TCGA-UY-A9PF-01A-11R-A38B-07	0.136865	0	0.0189905	0.0797469	0	0.121426	0	0.089252	0.0394508	0	0	0.0539011	0	0.0655449	0.0820741	0.0785735	0.0425869	0.081449	0.11014	0	0	0	0.11	0.10927	1.0391
TCGA-FD-A3SO-01A-11R-A22U-07	0.0233411	0	0.0441138	0.0583701	0	0.137243	0.04978	0.0346794	0.0208771	0	0.0327655	0.0102523	0.068007	0.144137	0.149789	0.148284	0.00961831	0	0.0549534	0	0	0.013789	0.16	0.0879752	1.05658
TCGA-E7-A97P-01A-11R-A38B-07	0	0	0.0124241	0.387103	0	0	0.184556	0.0417759	0.00192341	0	0.0689472	0	0.00367419	0.0386848	0.148696	0.0553912	0.0284944	0.0034093	0.0236455	0	0.00127421	0	0	0.334974	0.962993
TCGA-GU-A767-01A-11R-A32O-07	0.0346547	0	0.00397356	0.0518762	0	0.182145	0	0.0271618	0.108098	0	0.0080413	0.0696895	0.0996972	0	0.0147801	0.137717	0	0.046826	0.21534	0	0	0	0.55	0.0175521	1.07819
TCGA-4Z-AA81-01A-11R-A39I-07	0.0315983	0	0.0715724	0.308328	0	0	0.182722	0.0676144	0	0	0.0273367	0.0377015	0.00358611	0	0.00222227	0.0718533	0	0.157463	0.0380015	0	0	0	0.03	0.2101	1.00976
TCGA-2F-A9KQ-01A-11R-A38B-07	0.00663231	0	0	0.0937641	0	0.202889	0	0.0238381	0.031046	0	0	0	0.0980858	0.0259486	0	0.123381	0.0783495	0.123773	0.160051	0	0	0.0322415	0.85	-0.022249	1.08654
TCGA-SY-A9G0-01A-12R-A38B-07	0.108208	0.0897537	0.0593613	0.0416495	0	0.170996	0	0.0108743	0.0239686	0	0.00532678	0.0377312	0.0289813	0.110237	0.0306915	0.111346	0	0.0210336	0.131335	0.0185054	0	0	0.04	0.167842	1.00889
TCGA-GV-A40G-01A-11R-A23N-07	0.0053853	0	0.0395055	0.073834	0	0.342894	0	0.0648535	0	0	0	0.112584	0.0781938	0.114054	0	0.0139032	0	0.0504692	0.0981757	0	0	0.00614869	0.54	0.0181295	1.09463
TCGA-DK-A6AW-01A-11R-A30C-07	0.0361097	0	0.0232334	0.113848	0	0.24044	0	0.0388414	0.0997816	0	0	0.135104	0.0197953	0.0703961	0.00415944	0.0862309	0.0320124	0.069223	0	0.0308243	0	0	0.58	0.00965395	1.10982
TCGA-GC-A3BM-01A-11R-A22U-07	0.0128751	0	0.00142808	0.187328	0	0.234699	0	0.146638	0.0372764	0	0	0.0495303	0.0489524	0	0.153213	0.0563164	0	0	0.0365735	0	0.0285592	0.00661117	0.12	0.106268	1.08021
TCGA-GV-A6ZA-01A-12R-A33J-07	0	0	0.0938779	0.191653	0	0.0697406	0.0129555	0.119161	0.0715303	0	0.0881509	0.00737883	0.00988835	0.0693783	0.0861663	0.0453327	0.0502354	0.0370734	0.0474772	0	0	0	0.07	0.131114	1.03839
TCGA-FD-A43N-01A-11R-A23W-07	0.0377545	0	0.13386	0.0487587	0	0.13608	0	0.0443673	0.0499457	0	0.046158	0	0	0.135238	0.0381324	0.0989698	0	0.119127	0	0.0968715	0	0.0147369	0.06	0.133606	1.0269
TCGA-KQ-A41P-01A-12R-A33J-07	0.00691284	0.00168615	0	0	0	0.0285695	0	0.0198553	0.0612244	0.0312646	0	0.0215979	0	0.497466	0.0131134	0.231198	0	0.0573223	0.0297897	0	0	0	0	0.495102	0.8811
TCGA-UY-A9PH-01A-11R-A38B-07	0.0156603	0	0.110885	0.183623	0	0	0.10249	0.0272587	0.0158494	0	0	0.0838944	0.00208845	0.0163268	0.10501	0.209885	0.0161443	0.0153796	0.089759	0	0	0.00574526	0	0.474531	0.880916
TCGA-K4-A3WU-01B-11R-A23N-07	0.155107	0.0703081	0.0443743	0.0999505	0	0.243268	0.0164631	0.0207783	0.0366631	0	0	0.0369721	0	0.13424	0.00769688	0.0699379	0	0.0109137	0.0475472	0	0	0.00577971	0.08	0.128668	1.03559
TCGA-FD-A3SJ-01A-12R-A22U-07	0.0701536	0	0.0504228	0.0561463	0	0.161464	0	0.0706474	0.0656546	0	0	0.0610167	0.064131	0.0928234	0.0535773	0.177335	0.00810137	0	0.068527	0	0	0	0.19	0.0783387	1.04636
TCGA-DK-A3IQ-01A-31R-A32Y-07	0	0	0.0264263	0.0314491	0.0172635	0.318981	0	0	0	0	0.0708746	0	0.0165995	0.20075	0.00328195	0.190451	0	0	0.122968	0	0	0.000954879	0.11	0.106806	1.05211
TCGA-E7-A4XJ-01A-11R-A26T-07	0.196974	0	0	0.0512878	0.0585265	0.05531	0	0	0.101286	0	0.0156504	0.0220697	0.0133974	0	0.000156512	0.0800401	0.237287	0.138699	0.0293166	0	0	0	0.68	-0.00591229	1.08694
TCGA-FD-A3SQ-01A-21R-A22U-07	0.0664606	0	0.126347	0.0329744	0	0.0356193	0	0.033474	0.0732892	0	0	0.041283	0	0.415818	0.0273074	0.0372984	0.0268754	0.000296721	0.0829569	0	0	0	0.1	0.115432	1.06129
TCGA-GV-A3QF-01A-31R-A22U-07	0.0182849	0.0392108	0.0292787	0.0104058	0	0.0788293	0	0.0397096	0.0392942	0	0.167442	0	0.145606	0.157847	0.0180581	0	0	0.00876978	0	0.112685	0.00884332	0.125736	0.23	0.0624586	1.08001
TCGA-G2-A3IB-01A-11R-A20F-07	0	0	0.037311	0.0484471	0	0.226484	0	0	0	0	0.0354868	0.0211465	0.000711787	0.34964	0.028264	0.126306	0.0517026	0.0284082	0	0.0177144	0.0283778	0	0.19	0.076315	1.08785
TCGA-2F-A9KP-01A-11R-A38B-07	0.0862339	0.0157573	0.094266	0.0696357	0	0.269357	0	0.0862746	0.0238812	0	0	0.0225504	0.0566443	0.0210195	0	0	0	0.147653	0	0.0460205	0.00419118	0.0565151	0.57	0.0117974	1.08057
TCGA-DK-A3IT-01A-31R-A20F-07	0	0	0.255775	0.0422546	0	0.179361	0.00327623	0.0173762	0.00434532	0	0.0463586	0	0.0362156	0.0710258	0.0705397	0.136714	0.0112583	0.0135988	0.1119	0	0	0	0.21	0.0659184	1.03868
TCGA-FD-A43P-01A-31R-A23W-07	0.0377018	0	0.0514452	0.261718	0	0	0.114811	0.0588573	0.0647527	0.00583017	0	0.0568919	0	0.108241	0.138149	0.0776322	0	0	0.0239692	0	0	0	0	0.48972	0.871068
TCGA-DK-A3IV-01A-22R-A21D-07	0.0689719	0	0	0.0442154	0	0.22646	0	0.04244	0.186807	0.0250282	0	0.0270303	0	0.0648406	0.128895	0.0604914	0.00820996	0.0512618	0.0653475	0	0	0	0	0.351538	0.943882
TCGA-GU-A762-01A-11R-A33J-07	0.0107245	0	0.0313007	0.226362	0	0.0231159	0.15893	0.0257268	0.0452317	0	0.111418	0	0.00856127	0.0248126	0.117672	0.159979	0.0148626	0.00565245	0.0356504	0	0	0	0	0.513491	0.8584
TCGA-XF-AAN0-01A-11R-A42T-07	0.00693771	0	0.123065	0.166463	0	0.186389	0.0177393	0.0658759	0.0207911	0	0.00214282	0.0216207	0.0109889	0.00852963	0.111506	0.174098	0	0	0.0374691	0	0	0.0463841	0.2	0.0726953	1.05761
TCGA-XF-A9T2-01A-11R-A42T-07	0.0212367	0	0.00359473	0.0636341	0	0.0302082	0	0.00690489	0.0477545	0	0	0.090637	0	0.39983	0	0.140496	0	0	0.195703	0	0	0	0	0.662657	0.757013
TCGA-E5-A4U1-01A-11R-A31N-07	0.104783	0	0.0922483	0.0781721	0	0.174061	0	0.0517457	0.135592	0	0.143946	0	0.0325555	0.0374719	0	0	0.0647587	0.0226887	0.057443	0	0.00453358	0	0.74	-0.0162762	1.09561
TCGA-E7-A3Y1-01A-11R-A22U-07	0	0.00888733	0.0397139	0.156277	0	0.152627	0	0.0995026	0.103173	0	0	0.0772536	0.0112874	0	0.0351304	0.165352	0.0529212	0	0.0978735	0	0	0	0.42	0.0297722	1.08123
TCGA-DK-A2I4-01A-11R-A21D-07	0.0138756	0	0.0432351	0.209012	0	0.110001	0.118204	0.0183963	0	0	0	0.0507751	0.0140767	0.0486191	0.0874843	0.213066	0.0171338	0	0.0527413	0	0	0.00337991	0	0.400401	0.916045
TCGA-4Z-AA7R-01A-11R-A39I-07	0.0622771	0	0.223307	0.0753211	0	0.0760284	0	0.0299833	0.0528753	0	0.0321723	0	0	0.107223	0	0.245989	0	0.0227455	0	0.0682309	0	0.00384742	0.66	-0.0046157	1.07176
TCGA-4Z-AA7M-01A-11R-A39I-07	0.0901506	0	0.0526603	0.0757346	0.112568	0	0	0	0.044357	0	0.0769913	0	0	0.32981	0.0629509	0.113396	0.0271155	0	0	0.0142652	0	0	0.07	0.131243	1.05124
TCGA-4Z-AA7N-01A-11R-A39I-07	0.231214	0.145815	0	0.0690874	0	0.122016	0.027179	0.0825548	0.104467	0	0	0.00262553	0	0.115913	0.0241586	0.0375579	0.0129337	0.0100093	0.0144681	0	0	0	0	0.438166	0.898571
TCGA-HQ-A2OE-01A-11R-A206-07	0.0893409	0	0.12855	0.0946151	0	0.0870277	0.0534114	0.0613139	0.0669715	0	0.0232812	0	0.0106484	0.00676228	0.0389851	0.0544092	0.162757	0.0515061	0.0433583	0	0	0.0270616	0.59	0.00747936	1.05767
TCGA-UY-A8OC-01A-11R-A36F-07	0	0.00114174	0.080941	0.016364	0	0.0201161	0	0.0535672	0.021187	0	0	0.0164065	0	0.588711	0.0210602	0.128687	0.0431497	0	0.00691928	0	0.00174918	0	0	0.685833	0.728283
TCGA-GV-A3JV-01A-11R-A220-07	0.0219699	0	0.0638744	0.249354	0	0.0262239	0.00839091	0.0930498	0.0444702	0	0	0.0109698	0.0250817	0.103619	0.187187	0.0661946	0.0584507	0	0.0301734	0	0.0109907	0	0.02	0.243718	0.998398
TCGA-XF-A9T8-01A-11R-A39I-07	0.00120784	0	0.0154131	0.21579	0	0.066553	0.0794646	0.0247663	0.00329096	0	0.0224709	0.048616	0	0.126662	0.0950109	0.13658	0.000610311	0.0515736	0.0316511	0	0.0111553	0.0691839	0	0.452226	0.891251
TCGA-CU-A3YL-01A-11R-A22U-07	0.0488036	0	0.0567016	0.228511	0	0.161914	0	0.0944184	0.0472431	0	0	0.0250444	0.0156813	0.0244492	0.116069	0.0600339	0.0814279	0.00603428	0.0336684	0	0	0	0.58	0.00838285	1.0975
TCGA-E7-A7XN-01A-11R-A352-07	0	0	0.00327057	0.381797	0	0	0.169638	0.0310577	0.0191876	0	0.0683293	0.00895279	0.00688483	0	0.145067	0.0731527	0.0462298	0.0102879	0.0361446	0	0	0	0	0.3348	0.962941
TCGA-CF-A8HY-01A-11R-A36F-07	0.0132006	0	0	0.172951	0	0.210457	0	0.0234527	0.110813	0	0	0.0278837	0.0659849	0.0159473	0.0121994	0	0.340833	0	0	0.00211351	0.00416421	0	0.25	0.0547409	1.08161
TCGA-4Z-AA7W-01A-11R-A39I-07	0	0	0.0420605	0.352164	0	0	0.102987	0.0913123	0.0324116	8.06823e-05	0.0844442	0.028545	0.00412171	0	0.0747945	0.114494	0.0125206	0.0500591	0.0100047	0	0	0	0	0.544947	0.838051
TCGA-FD-A43U-01A-11R-A23W-07	0.00323724	0	0.0610256	0.111505	0	0.0270926	0.0355995	0.0040458	0.072197	0	0.015692	0	0.048543	0.491828	0.0238421	0.0784807	0	0	0.0269116	0	0	0	0	0.678742	0.74255
TCGA-BL-A0C8-01A-11R-A277-07	0.0131921	0	0.00301973	0	0	0.401295	0	0.00650075	0.0274467	0	0.0478548	0.0189498	0.0863028	0.0778419	0.00322528	0.191296	0	0.00983357	0	0.0630034	0.0502381	0	0.72	-0.0135117	1.09936
TCGA-BT-A0S7-01A-11R-A10U-07	0.109281	0	0.0135151	0.0673394	0	0.157883	0	0.0755488	0.00317559	0	0.0148293	0	0	0.187222	0.0288334	0.234221	0.0627071	0	0.0173176	0.00944646	0	0.0186801	0.23	0.0638117	1.06678
TCGA-4Z-AA89-01A-11R-A39I-07	0.00583788	0	0.0516289	0.0770763	0	0.27444	0	0.192186	0.0275737	0	0	0.0680174	0.0144218	0	0.114996	0.0817356	0.0396731	0.0418266	0	0	0.0105868	0	0.54	0.0188443	1.10747
TCGA-GU-A42P-01A-11R-A23W-07	0.151881	0	0.0441974	0.0598127	0	0.214147	0	0.0546165	0.122971	0	0	0	0.0184367	0.180398	0	0.00600473	0	0.124212	0.0142538	0	0.00906884	0	0.69	-0.0106175	1.09501
TCGA-FD-A3NA-01A-11R-A21D-07	0.00984609	0	0.0233939	0.172507	0	0	0.188308	0.0340778	0	0	0.0283113	0.0260998	0	0.144393	0.0872087	0.144149	0.0252472	0.0346462	0.0657897	0	0	0.0160229	0.11	0.107269	1.044
TCGA-GC-A3YS-01A-11R-A23N-07	0	0	0.00583664	0.01867	0	0.276146	0.0278313	0	0.0422266	0	0.0502268	0.0385851	0	0.165499	0.0063647	0.205307	0.0587479	0.0627891	0.0417698	0	0	0	0.01	0.303143	0.96339
TCGA-XF-A9SL-01A-11R-A39I-07	0.24848	0	0.015383	0.062309	0	0.13025	0.0824943	0	0.0579051	0	0	0.0358932	0.0178935	0.0589983	0.011894	0.130621	0	0	0.143863	0	0	0.0040151	0.01	0.302616	0.957795
TCGA-XF-AAN2-01A-11R-A42T-07	0	0	0.0114769	0.168318	0	0.152392	0.0550943	0.0873818	0.00728837	0	0.0853436	0.0291901	0.000754289	0.0948406	0.107625	0.109247	0	0.0676281	0.0220573	0	0	0.00136327	0.01	0.299156	0.972941
TCGA-FD-A62P-01A-32R-A30C-07	0.0142757	0	0	0.18239	0	0	0.135344	0.0271648	0.00808862	0	0.0399112	0	0	0.336761	0.0697408	0.134175	0.0125244	0	0.0292416	0	0	0.0103827	0	0.416519	0.912368
TCGA-CF-A47V-01A-11R-A23W-07	0.00627315	0	0.0396591	0.259882	0	0.0868957	0	0.046512	0.0710983	0	0	0.0437171	0.0376158	0	0.0395534	0.0845824	0.147501	0.0713023	0.0654079	0	0	0	0.3	0.0455058	1.07051
TCGA-GU-A42Q-01A-11R-A23W-07	0.00938774	0	0.0241654	0.0817589	0	0.130849	0	0.0275211	0.0104642	0	0.0730435	0	0	0.473136	0.048449	0	0.0931189	0	0	0.0174212	0.0106849	0	0.04	0.160445	1.06682
TCGA-BT-A42F-01A-11R-A23W-07	0.0375402	0	0.0113433	0.155921	0	0.0180736	0.0954043	0.0531408	0.0121547	0.00725076	0	0.0238857	0	0.25355	0.0588522	0.127591	0.0034291	0.00978261	0	0.119015	0	0.013065	0	0.498554	0.86619
TCGA-ZF-A9RF-01A-11R-A38B-07	0.00985977	0	0	0.429789	0	0	0.0829419	0.0435154	0.0260279	0	0	0.0315346	0.0166635	0.0209016	0.0802024	0.237816	0	0	0	0.0207477	0	0	0.01	0.284444	0.983517
TCGA-KQ-A41N-01A-11R-A33J-07	0.148745	0	0.149889	0.0424931	0	0.0891749	0	0.0358393	0.0674132	0	0	0.0491479	0.0121503	0.127235	0	0.0872714	0.0260767	0.103472	0.0610909	0	0	0	0.59	0.00488434	1.06311
TCGA-GD-A3OQ-01A-32R-A220-07	0	0	0	0.0242094	0	0.185652	0.0426697	0.0605346	0	0	0.0614602	0	0.0170366	0.21395	0.0328907	0.130291	0.0378676	0.138708	0	0.0238384	0.00914703	0.0217449	0.33	0.040199	1.08462
TCGA-XF-A9SW-01A-11R-A42T-07	0.0784662	0	0.0972638	0.0239792	0	0.136274	0.0018986	0.0114716	0.00432174	0	0	0.060389	0.0211428	0	0.0167687	0.353022	0.00826282	0.0469989	0.13171	0	0	0.00802992	0.05	0.145453	1.01974
TCGA-ZF-A9RC-01A-11R-A38B-07	0.0614656	0	0.210011	0.0451784	0.00427952	0.0263337	0.00968562	0	0.000521764	0	0.00509367	0.00578792	0	0.295092	0.0444979	0.153549	0.00111965	0	0.117674	0	0	0.0197099	0.24	0.0564223	1.07148
TCGA-E7-A6MD-01A-41R-A352-07	0.0414214	0.0932918	0.000408103	0.0991266	0	0.361956	0	0.00256459	0.0674721	0	0	0.0026573	0.0148605	0.0532016	0.0556955	0.109163	0.0481656	0.00975082	0.0402658	0	0	0	0.02	0.237233	0.992906
TCGA-E5-A4TZ-01A-11R-A31N-07	0.0756605	0	0.00972764	0.0566097	0	0	0	0.0861248	0.111586	0	0.0158383	0.0135205	0	0.325173	0	0.127853	0	0.148385	0.0197304	0	0.000286055	0.0095053	0.24	0.0559991	1.08993
TCGA-ZF-A9R4-01A-11R-A38B-07	0.0051877	0	0.0515	0.136331	0	0.0699583	0.106478	0.107491	0.0107748	0.0271327	0.0378846	0.0522488	0	0.0256485	0.0792717	0.124798	0.0251773	0.0744808	0.0656367	0	0	0	0.2	0.0674895	1.06407
TCGA-GV-A3QH-01A-11R-A220-07	0.0472607	0	0	0.0756688	0	0.142254	0	0.0585538	0.0201207	0	0	0.0611145	0.0401402	0.211572	0.0100222	0.0747511	0	0.258542	0	0	0	0	0.92	-0.0319877	1.13192
TCGA-ZF-A9RL-01A-11R-A38B-07	0.13557	0	0.00331233	0.119943	0.0951149	0.172921	0	0.035576	0	0	0	0.0205416	0.000254676	0	0.0424518	0.0364846	0.299092	0.0171871	0	0.0215512	0	0	0.49	0.0233609	1.08408
TCGA-ZF-A9R9-01A-11R-A38B-07	0.0537824	0	0.255839	0.0496727	0	0.196544	0	0	0.0763683	0	0	0.0485572	0.0146547	0.0986594	0.073211	0.10499	0.000712949	0	0.0265843	0	0	0.000424824	0.12	0.103796	1.03141
TCGA-E7-A519-01A-11R-A26T-07	0.012391	0	0.0827812	0.036792	0	0.148648	0.0103501	0.0271278	0.244785	0	0	0.0139975	0.110612	0.133817	0	0.0815651	0	0.0873241	0	0.00980891	0	0	0.01	0.26821	0.974226
TCGA-DK-A3IU-01A-11R-A20F-07	0.0951821	0	0.0170007	0.207593	0	0.132422	0.0521557	0.0156339	0.0534163	0.00982941	0	0.0343975	0	0.109498	0.11179	0.100671	0	0	0.0425259	0	0	0.0178838	0	0.529069	0.850944
TCGA-FD-A3SM-01A-11R-A22U-07	0.000177476	0	0.044321	0.0196429	0	0.124699	0	0.013423	0.0203566	0.0171554	0	0.0571407	0	0.493058	0.067124	0.0742489	0	0	0.0686529	0	0	0	0.17	0.0852174	1.11257
TCGA-FD-A62N-01A-11R-A30C-07	0.0159934	0	0.0433882	0.201705	0	0.107909	0.0849832	0.0307939	0.0219617	0	0	0.00802119	0	0.0635398	0.149219	0.130854	0.091951	0	0.0464163	0	0	0.00326425	0	0.580765	0.824513
TCGA-BT-A20J-01A-11R-A14Y-07	0.00643476	0	0.0335183	0.193344	0	0.191719	0.00798984	0.0322275	0.0445729	0	0	0.0435528	0.0143763	0.092205	0.141837	0.152801	0.0267719	0	0.0170072	0	0	0.00164294	0.03	0.21621	1.01139
TCGA-FJ-A3Z9-01A-11R-A26T-07	0.0760565	0	0.0690529	0.0151903	0.114957	0.0146443	0	0.083726	0.0296101	0.0259303	0	0.0789948	0	0.212544	0.00995638	0.059819	0.0829462	0.0619146	0.0646576	0	0	0	0.43	0.028386	1.06966
TCGA-DK-A1AC-01A-11R-A13Y-07	0.0438005	0	0.080206	0.182863	0	0.189493	0.0507193	0.0542671	0.0626907	0	0	0	0	0.101828	0.0579229	0.110152	0.00134917	0	0	0.0621663	0.00254194	0	0.04	0.176987	1.01579
TCGA-C4-A0F1-01A-11R-A034-07	0	0	0.108518	0.0341959	0	0.198566	0	0.044004	0.0399566	0	0.0318208	0	0.00682906	0.138081	0.194161	0.0771747	0.032406	0.024728	0	0.0583542	0.00551738	0.00568772	0.02	0.242485	0.999889
TCGA-G2-A2ES-01A-11R-A180-07	0	0	0	0.0545899	0	0.165023	0.122133	0.055263	0	0	0.0713633	0	0.00308065	0.205375	0.0805022	0.0892559	0	0.108505	0	0.0389367	0.00227046	0.00370124	0.01	0.278903	0.978571
TCGA-4Z-AA83-01A-11R-A39I-07	0	0	0.00140877	0.0486795	0	0.0925149	0	0.0171625	0.136641	0	0	0.0645286	0	0.210197	0.0463123	0.0998577	0.0476632	0.146609	0	0.0450015	0	0.0434242	0.19	0.0835037	1.07294
TCGA-DK-AA71-01A-31R-A39I-07	0	0	0.0730213	0.247251	0	0	0.00955791	0.118343	0.0567507	0	0.0197058	0	0	0.161632	0.0833527	0.163692	0	0.0389217	0.0277717	0	0	0	0.69	-0.0100807	1.09885
TCGA-KQ-A41O-01A-12R-A352-07	0.029077	0	0.0225931	0.5424	0	0	0	0.0470216	0	0	0.107925	0	0.044374	0	0.00307924	0.0677999	0	0.0237643	0	0.108275	0.00369067	0	0.53	0.0201509	1.1492
TCGA-E7-A677-01A-11R-A30C-07	0	0	0	0.128312	0	0	0.00272895	0.0789323	0.19204	0	0.0496447	0	0.015376	0.0603892	0.0378751	0	0.17181	0.124263	0.0902679	0.0483603	0	0	0.16	0.0863572	1.05393
TCGA-DK-A6B1-01A-12R-A30C-07	0.00516792	0	0.0149858	0.100462	0	0.21533	0	0.0241833	0.0955778	0	0	0	0.100039	0.121734	0	0.0340499	0.0482025	0.0508855	0.169424	0	0.019959	0	0.72	-0.0130687	1.08512
TCGA-CF-A5U8-01A-11R-A28M-07	0.066058	0	0.162004	0.201914	0	0.143331	0	0	0.0797057	0	0	0.0816363	0	0.0444317	0.0063365	0.0855269	0.0184278	0.0482308	0	0	0	0.0623968	0.59	0.00712014	1.08489
TCGA-BT-A3PJ-01A-21R-A220-07	0	0	0.0209597	0.0913197	0	0.168454	0.0780787	0.0497891	0.0296197	0	0.0425099	0.0288693	0	0.120418	0.154435	0.141736	0.0054069	0.00246266	0	0.06242	0	0.0035209	0.02	0.265469	0.987929
TCGA-FD-A3B5-01A-11R-A20F-07	0	0	0.0015906	0.116309	0	0.141314	0	0.0775812	0.020207	0	0	0.0251224	0.0484207	0.295925	0.0583409	0.113499	0	0.068818	0	0.0272848	0.00558722	0	0.21	0.0657861	1.08597
