# Supplementary material for: Resveratrol inhibits bladder cancer proliferation by targeting the AURKA/STAT3 axis: From computational analysis to experimental validation
Source: PLoS One. 2026 Jan 30;21(1):e0342162. doi: 10.1371/journal.pone.0342162 (PMC12857983; doi:10.1371/journal.pone.0342162)
Supplement: S3 Appendix — (XLSX) [file pone.0342162.s012.xlsx]

## Sheet: qPCR
Target	Sample	Cq	∆Cq_Exp	∆Cq_Con	∆∆Cq	-∆∆Cq	Metric	Experimental Group	Relative Expression
Actin	SV-HUC-1	17.2392
Actin	SV-HUC-1	17.3633
Actin	SV-HUC-1	17.4198
Actin	UMUC-3	19.2201
Actin	UMUC-3	19.25
Actin	UMUC-3	19.282
ABL1	SV-HUC-1	25.978	8.66309	8.73879	-0.0757028	0.0757028	ABL1	SV-HUC-1	1.05387
ABL1	SV-HUC-1	25.9908		8.6275	0.0355912	-0.0355912			0.975632
ABL1	SV-HUC-1	26.0428		8.62298	0.0401116	-0.0401116			0.97258
ABL1	UMUC-3	27.1142	7.89418		-0.84461	0.84461		UMUC-3	1.79578
ABL1	UMUC-3	27.1197	7.86978		-0.757715	0.757715			1.69081
ABL1	UMUC-3	27.1579	7.87585		-0.747122	0.747122			1.67844
AURKA	SV-HUC-1	23.9244	6.58771	6.68518	-0.0974689	0.0974689	AURKA	SV-HUC-1	1.06989
AURKA	SV-HUC-1	23.9297		6.56636	0.0213491	-0.0213491			0.985311
AURKA	SV-HUC-1	23.9314		6.51159	0.0761199	-0.0761199			0.948606
AURKA	UMUC-3	23.3567	4.13668		-2.5485	2.5485		UMUC-3	5.85027
AURKA	UMUC-3	23.3839	4.13399		-2.43238	2.43238			5.39782
AURKA	UMUC-3	23.4364	4.15437		-2.35722	2.35722			5.12383
CDK1	SV-HUC-1	24.0307	6.7412	6.79156	-0.0503502	0.0503502	CDK1	SV-HUC-1	1.03552
CDK1	SV-HUC-1	24.0918		6.72844	0.0127611	-0.0127611			0.991194
CDK1	SV-HUC-1	24.1234		6.70362	0.0375891	-0.0375891			0.974282
CDK1	UMUC-3	23.0399	3.81987		-2.97169	2.97169		UMUC-3	7.84453
CDK1	UMUC-3	23.0413	3.79133		-2.93711	2.93711			7.65878
CDK1	UMUC-3	23.0422	3.76016		-2.94346	2.94346			7.69254
FYN	SV-HUC-1	28.1976	10.9167	10.9584	-0.0416822	0.0416822	FYN	SV-HUC-1	1.02931
FYN	SV-HUC-1	28.2447		10.8814	0.0353292	-0.0353292			0.975809
FYN	SV-HUC-1	28.3301		10.9103	0.00635304	-0.00635304			0.995606
FYN	UMUC-3	29.5685	10.3484		-0.609978	0.609978		UMUC-3	1.52624
FYN	UMUC-3	29.8175	10.5676		-0.313771	0.313771			1.24295
FYN	UMUC-3	29.8263	10.5442		-0.366119	0.366119			1.28888
