# Supplementary material for: Resveratrol inhibits bladder cancer proliferation by targeting the AURKA/STAT3 axis: From computational analysis to experimental validation
Source: PLoS One. 2026 Jan 30;21(1):e0342162. doi: 10.1371/journal.pone.0342162 (PMC12857983; doi:10.1371/journal.pone.0342162)
Supplement: S4 Appendix — (XLSX) [file pone.0342162.s013.xlsx]

## Sheet: Sheet1
Res concentration data for 2 hours
Concentration	0	400	600	800	1000	blank
	2.1192	1.6524	1.1756	0.861	0.9455	0.2313
	2.3131	1.5992	1.1848	0.8226	0.8357	0.2256
	2.0344	1.5063	1.1487	1.1398	0.9616	0.2355
	2.2832	1.6042	1.207	1.1277	1.0162	0.234
	2.1052	1.5663	1.267	1.0261	0.9477	0.2328
						0.2371
Mean of blank	0.232717
Comparison of means	2.17102
Comparison - Blank	1.9383
Cell survival rate	97.3265	73.2436	48.6448	32.4141	36.7736
	107.33	70.4989	49.1194	30.433	31.1088
	92.9516	65.7061	47.257	46.7978	37.6042
	105.788	70.7569	50.2648	46.1735	40.4211
	96.6042	68.8016	53.3602	40.9318	36.8871
Res concentration data for 24 hours
Concentration	0	50	100	150	200	blank
	1.016	0.9634	0.7256	0.5956	0.4416	0.1547
	0.989	0.9567	0.7851	0.5473	0.4415	0.1534
	1.0443	0.9723	0.7818	0.5788	0.4162	0.1628
	1.026	0.9468	0.732	0.577	0.4335	0.151
	1.0101	0.9462	0.7856	0.5889	0.4228
	1.0517	0.9476	0.7972	0.6327	0.44
Mean of blank	0.155475
Comparison of means	1.02285
Comparison - Blank	0.867375
Cell survival rate	99.2103	93.146	65.7299	50.7422	32.9875
	96.0974	92.3735	72.5897	45.1737	32.9759
	102.473	94.1721	72.2093	48.8053	30.0591
	100.363	91.2322	66.4678	48.5978	32.0536
	98.53	91.163	72.6474	49.9697	30.82
	103.326	91.3244	73.9847	55.0195	32.803
MLN8237 concentration data for 24 hours
Concentration	0	2	10	50	100	150	blank
	1.2081	1.025	1.0015	0.6885	0.5302	0.49	0.1612
	1.1641	1.0137	0.9602	0.6776	0.5226	0.4552	0.1624
	1.1583	1.0415	1.0071	0.712	0.509	0.4644	0.1617
	1.1623	0.9969	0.9647	0.6951	0.5198	0.413	0.1607
	1.1347	0.9783	0.8783	0.6563	0.5154	0.4892	0.1625
Mean of blank	0.1617
Comparison of means	1.1655
Comparison - Blank	1.0038
Cell survival rate	104.244	86.0032	83.6621	52.4806	36.7105	32.7057
	99.8605	84.8775	79.5477	51.3947	35.9534	29.2389
	99.2827	87.6469	84.22	54.8217	34.5985	30.1554
	99.6812	83.2038	79.996	53.1381	35.6744	25.0349
	96.9317	81.3509	71.3887	49.2728	35.2361	32.626
