# Supplementary material for: Resveratrol inhibits bladder cancer proliferation by targeting the AURKA/STAT3 axis: From computational analysis to experimental validation
Source: PLoS One. 2026 Jan 30;21(1):e0342162. doi: 10.1371/journal.pone.0342162 (PMC12857983; doi:10.1371/journal.pone.0342162)
Supplement: S5 Appendix — (XLSX) [file pone.0342162.s014.xlsx]

## Sheet: Sheet1
Flow cytometry apoptosis
	Time	concentration	Q2-2 % Parent	Q2-4 % Parent	apoptosis rate
	2h	0(1)	0.0333	0.0353	0.0686
	2h	0(2)	0.0312	0.0323	0.0635
	2h	0(3)	0.0353	0.0369	0.0722
	2h	IC30(1)	0.2967	0.322	0.6187
	2h	IC30(2)	0.3043	0.3227	0.627
	2h	IC30(3)	0.3114	0.3285	0.6399
	2h	IC50(1)	0.5251	0.289	0.8141
	2h	IC50(2)	0.5408	0.2703	0.8111
	2h	IC50(3)	0.5426	0.2692	0.8118
	2h	High	0.5652	0.2653	0.8305
	2h	High	0.5733	0.2577	0.831
	2h	High	0.5828	0.2511	0.8339
Cell cycles
	24h	0(1)	0.0217	0.0368	0.0585
	24h	0(2)	0.0187	0.0408	0.0595
	24h	0(3)	0.0188	0.0421	0.0609
	24h	IC30(1)	0.1422	0.0783	0.2205
	24h	IC30(2)	0.1468	0.0824	0.2292
	24h	IC30(3)	0.1467	0.0906	0.2373
	24h	IC50(1)	0.2223	0.1044	0.3267
	24h	IC50(2)	0.2195	0.11	0.3295
	24h	IC50(3)	0.2319	0.1117	0.3436
	24h	High(1)	0.3049	0.1375	0.4424
	24h	High(2)	0.3101	0.1447	0.4548
	24h	High(3)	0.3408	0.1526	0.4934
The raw data of Fig9
Protein ：STAT3
Group	Repeat	Area	IOD	ROI Area	IOD/Area
Control	1	1178541	1.99074e+06	2300881	0.865208
	2	1019309	1.71189e+06	2300881	0.744015
	3	1102489	1.84803e+06	2300881	0.803184
Res IC50	1	665004	1.13528e+06	2300881	0.493413
	2	593527	1.02443e+06	2300881	0.445235
	3	749333	1269836	2300881	0.551891
MLN8237 IC50	1	624374	1.06672e+06	2300881	0.463614
	2	670117	1.16946e+06	2300881	0.508267
	3	753369	1.28673e+06	2300881	0.559235
