# Supplementary material for: Resveratrol inhibits bladder cancer proliferation by targeting the AURKA/STAT3 axis: From computational analysis to experimental validation
Source: PLoS One. 2026 Jan 30;21(1):e0342162. doi: 10.1371/journal.pone.0342162 (PMC12857983; doi:10.1371/journal.pone.0342162)
Supplement: S6 Appendix — (XLSX) [file pone.0342162.s015.xlsx]

## Sheet: 0
Target	Sample	Cq	∆Cq Experiment	∆Cq Control	∆∆Cq	-∆∆Cq	Indicator	Group	Relative expression level
Actin	Control	21.6395
Actin	Control	21.6452
Actin	Control	21.8042
Actin	IC30	21.4391
Actin	IC30	21.4601
Actin	IC30	21.6708
Actin	IC50	21.0846
Actin	IC50	21.1702
Actin	IC50	21.3968
Actin	Inhibitor	21.3914
Actin	Inhibitor	21.4286
Actin	Inhibitor	21.4427
AURKA	Control	26.8298	5.25866	5.19033	0.0683207	-0.0683207	AURKA	Control	0.953748
AURKA	Control	26.8698		5.22454	0.0341113	-0.0341113			0.976633
AURKA	Control	27.1653		5.36109	-0.102432	0.102432			1.07358
AURKA	IC30	28.6424	7.20328		2.01294	-2.01294		IC30	0.247767
AURKA	IC30	28.6992	7.23918		2.01463	-2.01463			0.247477
AURKA	IC30	29.0354	7.36461		2.00352	-2.00352			0.24939
AURKA	IC50	28.5111	7.42654		2.23621	-2.23621		IC50	0.212243
AURKA	IC50	28.5756	7.40544		2.18089	-2.18089			0.220539
AURKA	IC50	28.5909	7.19403		1.83294	-1.83294			0.280692
AURKA	Inhibitor	25.3667	3.97528		-1.21505	1.21505		Inhibitor	2.32149
AURKA	Inhibitor	25.426	3.99739		-1.22715	1.22715			2.34104
AURKA	Inhibitor	25.4671	4.02431		-1.33678	1.33678			2.52586
Bcl-2	Control	33.1759	11.5798	11.5364	0.0433681	-0.0433681	Bcl-2	Control	0.970387
Bcl-2	Control	33.2567		11.6114	-0.0316651	0.0316651			1.02219
Bcl-2	Control	33.3957		11.5915	-0.011703	0.011703			1.00814
Bcl-2	IC30	32.9601	11.521		-0.0154176	0.0154176		IC30	1.01074
Bcl-2	IC30	33.0119	11.5519		-0.0595448	0.0595448			1.04214
Bcl-2	IC30	33.0287	11.3579		-0.233571	0.233571			1.17574
Bcl-2	IC50	33.9441	12.8595		1.32314	-1.32314		IC50	0.399663
Bcl-2	IC50	34.1171	12.947		1.33553	-1.33553			0.396246
Bcl-2	IC50	34.5243	13.1274		1.53598	-1.53598			0.344846
Bcl-2	Inhibitor	33.5028	12.1114		0.575042	-0.575042		Inhibitor	0.671267
Bcl-2	Inhibitor	33.6185	12.1899		0.578442	-0.578442			0.669687
Bcl-2	Inhibitor	33.6301	12.1874		0.595932	-0.595932			0.661617
Cyclin D1	Control	26.9671	5.3059	5.32766	-0.0217524	0.0217524	Cyclin D1	Control	1.01519
Cyclin D1	Control	27.0036		5.35841	-0.0525054	0.0525054			1.03706
Cyclin D1	Control	27.0359		5.23165	0.0742579	-0.0742579			0.949831
Cyclin D1	IC30	27.1798	5.74073		0.413071	-0.413071		IC30	0.751023
Cyclin D1	IC30	27.3027	5.84262		0.484207	-0.484207			0.71489
Cyclin D1	IC30	27.3754	5.7046		0.472958	-0.472958			0.720486
Cyclin D1	IC50	27.43	6.34539		1.01774	-1.01774		IC50	0.49389
Cyclin D1	IC50	27.4684	6.29821		0.939798	-0.939798			0.521306
Cyclin D1	IC50	27.5676	6.17076		0.939118	-0.939118			0.521552
Cyclin D1	Inhibitor	28.1391	6.7477		1.42004	-1.42004		Inhibitor	0.373702
Cyclin D1	Inhibitor	28.1391	6.71056		1.35215	-1.35215			0.391708
Cyclin D1	Inhibitor	28.1559	6.71321		1.48156	-1.48156			0.358101
VEGF	Control	31.2054	9.69431	9.56589	0.128423	-0.128423	VEGF	Control	0.914831
VEGF	Control	31.461		9.81573	-0.121415	0.121415			1.0878
VEGF	Control	31.5056		9.70132	-0.00700825	0.00700825			1.00487
VEGF	IC30	31.4104	9.97132		0.405432	-0.405432		IC30	0.75501
VEGF	IC30	31.4233	9.9632		0.147475	-0.147475			0.902829
VEGF	IC30	31.5808	9.91001		0.208693	-0.208693			0.865321
VEGF	IC50	31.6275	10.543		0.977071	-0.977071		IC50	0.50801
VEGF	IC50	31.7111	10.5409		0.725223	-0.725223			0.604904
VEGF	IC50	31.7497	10.3528		0.651523	-0.651523			0.636608
VEGF	Inhibitor	31.2259	9.83446		0.268568	-0.268568		Inhibitor	0.830143
VEGF	Inhibitor	31.3522	9.92365		0.107921	-0.107921			0.927924
VEGF	Inhibitor	31.4857	10.0429		0.3416	-0.3416			0.789166
