# Supplementary material for: Resveratrol inhibits bladder cancer proliferation by targeting the AURKA/STAT3 axis: From computational analysis to experimental validation
Source: PLoS One. 2026 Jan 30;21(1):e0342162. doi: 10.1371/journal.pone.0342162 (PMC12857983; doi:10.1371/journal.pone.0342162)
Supplement: S7 Appendix — (XLSX) [file pone.0342162.s016.xlsx]

## Sheet: Sheet1
Group	GAPDH	GAPDH	GAPDH
	IOD	IOD	IOD
Control	463166	486236	541491
Res IC30	478538	492502	550869
Res IC50	468617	476645	546602
Inhibitor	472963	485609	558071
Group	AURKA	AURKA	AURKA	AURKA/GAPDH	AURKA/GAPDH	AURKA/GAPDH
	IOD	IOD	IOD
Control	437037	419978	470829	0.943586	0.863733	0.869505
Res IC30	297632	306769	356016	0.621961	0.622879	0.646281
Res IC50	237786	290180	344738	0.507421	0.608797	0.630693
Inhibitor	164340	269257	301323	0.347469	0.554473	0.539937
Group	cyclinD1	cyclinD1	cyclinD1	cyclinD1/GAPDH	cyclinD1/GAPDH	cyclinD1/GAPDH
	IOD	IOD	IOD
Control	438304	506941	520767	0.946322	1.04258	0.961728
Res IC30	198032	223156	250618	0.413827	0.453107	0.45495
Res IC50	193687	222308	251745	0.413316	0.466402	0.460564
Inhibitor	144096	164696	166967	0.304667	0.339154	0.299186
Group	VEGF	VEGF	VEGF	VEGF/GAPDH	VEGF/GAPDH	VEGF/GAPDH
	IOD	IOD	IOD
Control	332681	371169	381816	0.718276	0.763352	0.70512
Res IC30	254387	270519	268882	0.531592	0.549275	0.488105
Res IC50	232220	230235	228314	0.495543	0.483032	0.417697
Inhibitor	248011	226261	222084	0.524377	0.465932	0.397949
Group	BCL-2	BCL-2	BCL-2	BCL-2/GAPDH	BCL-2/GAPDH	BCL-2/GAPDH
	IOD	IOD	IOD
Control	402218	407032	451296	0.86841	0.837108	0.833432
Res IC30	357282	355845	352742	0.746612	0.722525	0.640337
Res IC50	352857	339936	333319	0.752975	0.713185	0.609802
Inhibitor	268851	297103	297518	0.56844	0.611815	0.533119
